# Supplementary material for: Trumpet is an operating system for simple and robust cell-free biocomputing
Source: Nat Commun. 2023 Apr 20;14:2257. doi: 10.1038/s41467-023-37752-x (PMC10119096; doi:10.1038/s41467-023-37752-x)
Supplement: Supplementary file 4 — Supplementary Data 1 [file 41467_2023_37752_MOESM4_ESM.xlsx]

## Sheet: Intial NAND Data Legend
Tab	Information
1001	New England BioLabs restriction enzymes list narrowed down according to functionality in OneTaq buffer, no heat inactivation, and no ambiguity of bases in recognition sites
1002	Gel Data Legend
1003	Digestion testing of PvuII, BamHI, StuI, Mfe in various buffers
1004	Digestion testing of BsaAI, BstUI, HpaI, NruI in various buffers
1005	Digestion testing of MfeI retest in various buffers
1006	Digestion testing of PaeR71, RsaI, ApaLI in various buffers
1007	Digestion testing of AvrII in various buffers

## Sheet: 1001
RE with complete cleavage in Onetaq buffer	No heat inactivity, no ambiguity	Common enzymes from both lists(excluding ones already tested)	Also tested
AccI	AclI	AcII	NruI
AciI	AlwI	ApaLI
AclI	ApaLI	AvrII
AcuI	AvrII	BstZ17I-HF
AfeI	BamHI §	Mfel
AgeI§	BamHI-HF®	PaeR7I
AgeI-HF®	BbvCI	PvuII
AluI	BcoDI	RsaI
ApaLI	BglII
ApoI-HF	BsiWI-HF®
AsiSI	BssSI-v2
AvaI	BstZ17I-HF®
AvaII	FspI
AvrII	HpaI
BaeGI	KpnI §
BamHI	KpnI-HF®
BanI	MfeI
BanII	MfeI-HF®
BbsI§	MluCI
BbvI	MluI-HF®
BclI @50°C	MspI
BmrI	NaeI
BmtI§	Nb.BssSI
BsaAI	NciI
BsaHI	NgoMIV
BsaJI @60°C	NruI
BseYI	NruI-HF®
BsiWI @55°C	PaeR7I
BslI @55°C	PstI-HF®
BsmI @65°C	PvuI
BspDI	PvuI-HF®
BspHI	PvuII
BspQI @50°C	PvuII-HF®
BsrBI	RsaI
BssHII @50°C	SfoI
BssSI-v2	StuI
BstAPI @60°C
BstBI @65°C
BstEII @60°C
BstUI @60°C
BstZ17I-HF®
BtsCI @50°C
BtsI-v2 @55°C
Cac8I
CviAII @25°C
CviKI-1
DdeI
DpnII
DraI
DrdI
EagI§
Eco53kI
EcoNI
EcoRI-HF®
FauI @55°C
FokI
FseI
HaeII
HaeIII
HhaI
HincII
HindIII-HF®
HinP1I
HpaI
Hpy166II
HpyCH4IV
HpyCH4V
KasI
MboI
MfeI
MfeI-HF®
MslI
NarI
NheI§
NlaIV
NsiI-HF®
NspI
PaeR7I
PluTI
PmeI
PpuMI
PsiI-v2
PspGI @75°C
PspOMI
PspXI
PvuII
RsaI
Sau96I
ScrFI
SexAI
SfiI @50°C
SmaI @25°C
SnaBI
SpeI§
SpeI-HF®
SphI-HF®
SspI-HF®
StuI
TaqI-v2 @65°C
TseI @65°C
TspMI @75°C
TspRI @65°C
XcmI

## Sheet: 1002
Cell Background Color	Implication	Example
Red	Actual digestion results did not match the expected results	A sample with the gate templates and both inputs should be digested, but we only saw one band on the 1.5% DNA agarose gel.
Yellow	The bands on the gel were inconclusive.	A digestion should yield two bands for a sample, but instead we saw a very light second band.
Green	Actual digestion results matched the expected results	A sample with gate templates and both inputs was digested correctly and we see two bands on the 1.5% DNA agarose gel.

## Sheet: 1003
Sample	oligos to anneal to template 2330o	Amount to add of 25uM oligos	Conc of oligos (uM)	Incubation Temp (oC)	Incubation Time (min)	Buffer		enzyme	expected	Actual Result
1	2331o	2	1	37	15	Homemade OneTaq (5X)		BamHI	cut	One band for all
2	2332o, 2333o	2ul of each	1 + 1	37	15			BamHI	cut
3	2332o	2	1	37	15			BamHI	no cut
4	2333o	2	1	37	15			BamHI	no cut
5	2330o only	Nothing	1	37	15			BamHI	no cut
6	2331o	2	1	37	15	NEB OneTaq (5X)		BamHI	cut
7	2332o, 2333o	2ul of each	1 + 1	37	15			BamHI	cut
8	2332o	2	1	37	15	SAMPLE WAS MISSING, need to ask Chelsea		BamHI	no cut
9	2333o	2	1	37	15			BamHI	no cut
10	2330o only	Nothing	1	37	15			BamHI	no cut
11	2331o	2	1	37	15	Buffer 3.1 (recommended for BamHI)		BamHI	cut
12	2332o, 2333o	2ul of each	1 + 1	37	15			BamHI	cut
13	2332o	2	1	37	15			BamHI	no cut
14	2333o	2	1	37	15			BamHI	no cut
15	2330o only	Nothing	1	37	15			BamHI	no cut
16	2331o	2	1	37	15	CutSmart		BamHI	cut
17	2332o, 2333o	2ul of each	1 + 1	37	15			BamHI	cut
18	2332o	2	1	37	15			BamHI	no cut
19	2333o	2	1	37	15			BamHI	no cut
20	2330o only	Nothing	1	37	15			BamHI	no cut
1	2331o	2	1	37	15	Homemade OneTaq (5X)		PvuII	cut	cut
2	2334o, 2335o	2ul of each	1 + 1	37	15			PvuII	cut	cut
3	2334o	2	1	37	15			PvuII	no cut	Not cut
4	2335o	2	1	37	15			PvuII	no cut	cut
5	2330o only	Nothing	1	37	15			PvuII	no cut	Not cut
6	2331o	2	1	37	15	NEB OneTaq (5X)		PvuII	cut	cut
7	2334o, 2335o	2ul of each	1 + 1	37	15			PvuII	cut	Not cut
8	2334o	2	1	37	15			PvuII	no cut	Not cut
9	2335o	2	1	37	15			PvuII	no cut	---
10	2330o only	Nothing	1	37	15			PvuII	no cut	Not cut
11	2331o	2	1	37	15	Buffer 3.1 (recommended for BamHI)		PvuII	cut	double
12	2334o, 2335o	2ul of each	1 + 1	37	15			PvuII	cut	double
13	2334o	2	1	37	15			PvuII	no cut	Not cut
14	2335o	2	1	37	15			PvuII	no cut	double
15	2330o only	Nothing	1	37	15			PvuII	no cut	Not cut
16	2331o	2	1	37	15	CutSmart		PvuII	cut	double
17	2334o, 2335o	2ul of each	1 + 1	37	15			PvuII	cut	Not cut
18	2334o	2	1	37	15			PvuII	no cut	Not cut
19	2335o	2	1	37	15			PvuII	no cut	Not cut
20	2330o only	Nothing	1	37	15			PvuII	no cut	Not cut
1	2331o	2	1	37	15	Homemade OneTaq (5X)		StuI	cut	Not cut
2	2336o, 2337o	2ul of each	1 + 1	37	15			StuI	cut	Not cut
3	2332o	2	1	37	15			StuI	no cut	Not cut
4	2333o	2	1	37	15			StuI	no cut	Not cut
5	2330o only	Nothing	1	37	15			StuI	no cut	Not cut
6	2331o	2	1	37	15	NEB OneTaq (5X)		StuI	cut	Double
7	2336o, 2337o	2ul of each	1 + 1	37	15			StuI	cut	Not cut
8	2332o	2	1	37	15			StuI	no cut	Not cut
9	2333o	2	1	37	15			StuI	no cut	Not cut
10	2330o only	Nothing	1	37	15			StuI	no cut	Not cut
11	2331o	2	1	37	15	Buffer 3.1 (recommended for BamHI)		StuI	cut	Not cut
12	2336o, 2337o	2ul of each	1 + 1	37	15			StuI	cut	Not cut
13	2332o	2	1	37	15			StuI	no cut	Not cut
14	2333o	2	1	37	15			StuI	no cut	Not cut
15	2330o only	Nothing	1	37	15			StuI	no cut	Not cut
16	2331o	2	1	37	15	CutSmart		StuI	cut	Not cut
17	2336o, 2337o	2ul of each	1 + 1	37	15	SAMPLE WAS MISSING, need to ask Chelsea		StuI	cut	---
18	2332o	2	1	37	15	SAMPLE WAS MISSING, need to ask Chelsea		StuI	no cut	---
19	2333o	2	1	37	15			StuI	no cut	Not cut
20	2330o only	Nothing	1	37	15			StuI	no cut	Not cut
1	2331o	2	1	37	15	Homemade OneTaq (5X)		MfeI	cut	double
2	2338o, 2339o	2ul of each	1 + 1	37	15			MfeI	cut	double
3	2332o	2	1	37	15			MfeI	no cut	not
4	2333o	2	1	37	15			MfeI	no cut	double
5	2330o only	Nothing	1	37	15			MfeI	no cut	not
6	2331o	2	1	37	15	NEB OneTaq (5X)		MfeI	cut	double
7	2338o, 2339o	2ul of each	1 + 1	37	15			MfeI	cut	double
8	2332o	2	1	37	15			MfeI	no cut	not
9	2333o	2	1	37	15			MfeI	no cut	not
10	2330o only	Nothing	1	37	15			MfeI	no cut	not
11	2331o	2	1	37	15	Buffer 3.1 (recommended for BamHI)		MfeI	cut	not
12	2338o, 2339o	2ul of each	1 + 1	37	15			MfeI	cut	double
13	2332o	2	1	37	15			MfeI	no cut	double
14	2333o	2	1	37	15			MfeI	no cut	double
15	2330o only	Nothing	1	37	15			MfeI	no cut	not
16	2331o	2	1	37	15	CutSmart		MfeI	cut	double
17	2338o, 2339o	2ul of each	1 + 1	37	15			MfeI	cut	double
18	2332o	2	1	37	15			MfeI	no cut	not
19	2333o	2	1	37	15			MfeI	no cut	not
20	2330o only	Nothing	1	37	15			MfeI	no cut	not

## Sheet: 1004
Sample	oligos to anneal to template 2330o	Conc of oligos (uM)	enzyme	expected	Observed	Buffer	Incubation Temp (oC)	Incubation Time (min)
1	2404o	1	BSaAI	cut	cut	Homemade	37	15
2	2393o, 2394o	1 + 1		cut	No cut
3	2394o	1		no cut	No cut
4	2393o	1		no cut	No cut
5	2403o only	1		no cut	No cut
6	2404o	1	BstUI	cut	No cut		60	15
7	2395o, 2396o	1 + 1		cut	No cut
8	2395o	1		no cut	No cut
9	2396o	1		no cut	No cut
10	2403o only	1		no cut	No cut
11	2404o	1	HpaI	cut	No cut		37	15
12	2395o, 2396o	1 + 1		cut	No cut
13	2395o	1		no cut	No cut
14	2396o	1		no cut	No cut
15	2403o only	1		no cut	No cut
16	2404o	1	NruI	cut	cut		37	15
17	2401o, 2402o	1 + 1		cut	cut
18	2401o	1		no cut	No cut
19	2402o	1		no cut	No cut
20	2403o only	1		no cut	No cut

## Sheet: 1005
Sample	oligos to anneal to template 2330o	Amount to add of 25uM oligos(ul)	Conc of oligos (uM)	Ratio	Enzyme	expected	Observed	Buffer	Incubation Temp (oC)	Incubation Time (min)
1	2331o	2	1	01:01:01	MfeI	cut	cut	Homemade	37	15
2	2338o, 2339o	2ul of each	1 + 1		MfeI	cut	No cut
3	2338o	2	1		MfeI	no cut	No cut
4	2339o	2	1		MfeI	no cut	No cut
5	2330o only	Nothing or water	1		MfeI	no cut	No cut
6	2331o	2	1	01:01:01	MfeI	cut	cut	Cutsmart	37	15
7	2338o, 2339o	2ul of each	1 + 1		MfeI	cut	No cut
8	2338o	2	1		MfeI	no cut	No cut
9	2339o	2	1		MfeI	no cut	No cut
10	2330o only	Nothing	1		MfeI	no cut	No cut

## Sheet: 1006
Sample	oligos to anneal to template 2330o	Conc of oligos (uM)	enzyme	expected	Observed	Buffer	Incubation Temp (oC)	Incubation Time (min)
1	2471o	1	PaeR7I	cut	No cut	Homemade	37	15
2	2463o, 2464o	1 + 1		cut	No cut
3	2463o	1		no cut	No cut
4	2464o	1		no cut	No cut
5	2472o only	1		no cut	Double?
6	2471o	1	paeR7I	cut	No cut	cutsmart	60	15
7	2463o, 2464o	1 + 1		cut	No cut
8	2463o	1		no cut	No cut
9	2464o	1		no cut	No cut
10	2472o only	1		no cut	cut
11	2471o	1	RsaI	cut	cut	HM	37	15
12	2465o, 2466o	1 + 1		cut	cut
13	2465o	1		no cut	No cut
14	2466o	1		no cut	No cut
15	2472o only	1		no cut	Double?
16	2471o	1	RsaI	cut	No cut	cutsmart	37	15
17	2465o, 2466o	1 + 1		cut	No cut
18	2465o	1		no cut	No cut
19	2466o	1		no cut	No cut
20	2472o only	1		no cut	cut
Sample	oligos to anneal to template 2330o	Conc of oligos (uM)	enzyme	expected	Observed	Buffer	Incubation Temp (oC)	Incubation Time (min)
21	2471o	1	ApaLI	cut	cut	Homemade	37	15
22	2461o, 2462o	1 + 1		cut	No cut
23	2461o	1		no cut	No cut
24	2462o	1		no cut	No cut
25	2472o only	1		no cut	No cut
26	2471o	1	ApaLI	cut	No cut	cutsmart	60	15
27	2461o, 2462o	1 + 1		cut	No cut
28	2461o	1		no cut	No cut
29	2462o	1		no cut	No cut
30	2472o only	1		no cut	No cut

## Sheet: 1007
Sample	oligos to anneal to template 2330o	Conc of oligos (uM)	enzyme	expected	Observed	Buffer	Incubation Temp (oC)	Incubation Time (min)
1	2471o	1	AvrII	cut	No cut	Homemade	37	15
2	2467o, 2468o	1 + 1		cut	No cut
3	2467o	1		no cut	No cut
4	2468o	1		no cut	No cut
5	2472o only	1		no cut	cut
6	2471o	1	AvrII	cut	cut	cutsmart	60	15
7	2467o, 2468o	1 + 1		cut	No cut
8	2467o	1		no cut	Cut
9	2468o	1		no cut	No cut
10	2472o only	1		no cut	Cut
