# Supplementary material for: Trumpet is an operating system for simple and robust cell-free biocomputing
Source: Nat Commun. 2023 Apr 20;14:2257. doi: 10.1038/s41467-023-37752-x (PMC10119096; doi:10.1038/s41467-023-37752-x)
Supplement: Supplementary file 5 — Supplementary Data 2 [file 41467_2023_37752_MOESM5_ESM.xlsx]

## Sheet: Orthogonality Data Legend
Tab	Information
1008	Cell free transcription of broccoli fluorescence data over 5 hours for Gate Templates A (internal ID 3386) and B (internal ID 3387) from Figure 1m heatmap.
1009	Cell free transcription of broccoli fluorescence data over 5 hours for Gate Template C (internal ID 3388) from Figure 1m heatmap.
1010	Cell free transcription of broccoli fluorescence data over 5 hours for gate template (internal ID 3389) not included in Figure 1m heatmap data and Gate Template D (internal ID 3390).
1011	Cell free transcription of broccoli fluorescence data over 5 hours for (internal ID 3391) not included and Gate Template E (internal ID 3392) from Figure 1m heatmap.
1012	Cell free transcription of broccoli fluorescence data over 5 hours for gate templates (internal IDs 3393) not included and Gate Template F (internal ID 3394) in Figure 1m heatmap data.
1013	Cell free transcription of broccoli fluorescence data over 5 hours for gate templates (internal ID 3395) not included in Figure 1m heatmap data.
1014	Cell free transcription of broccoli fluorescence data over 5 hours for Gate Templates G (internal ID 3396) and (internal ID 3397) not included from Figure 1m heatmap.
1015	Cell free transcription of broccoli fluorescence data over 5 hours for Gate Template H (internal IDs 3398) and (internal ID 3399) not included in Figure 1m heatmap data.
1016	Cell free transcription of broccoli fluorescence data over 5 hours for gate template (internal ID 3400) not included from Figure 1m heatmap.
1017	Cell free transcription of broccoli fluorescence data over 5 hours for gate template (internal ID 3401) not included in Figure 1m heatmap data.

## Sheet: 1008
Averages
time (minutes)	3386 w/ 3268/69	3386 w/ 3273&74	3386 w/ 3278&79	3386 w/ 3283/84	3386 w/ 3293/94	3386 w/ 3303/04	3386 w/ 3313/14	3386 w/ 3318/19	3386 w/ 3323/24	3386 w/3328/29	3386 w/3338/39	3386 w/ 3263/64 correct flanks	3386 no flanks
20	310.977	133.926	480.357	324.573	427.84	322.433	333.954	155.211	409.411	421.647	310.225	103.424	534.405
40	1326.33	1684.17	2375.86	1467.61	2026.42	1377.57	1542.84	431.099	1932	2051.64	1354	100.239	2571.88
60	3560.11	9411.2	6713.52	4012.86	5720.8	3636.16	4131.73	1020.41	5223.17	5460.81	3692.57	115.466	7308.71
80	8242.59	18410.5	12348.2	9287.43	11833.8	8501.23	9591.78	1762.2	11393.7	11788.3	8943.62	132.62	14548.4
100	13131	25078.7	17218	14352.4	17381.9	13490	14883.6	2513.05	17219.5	17720.7	14107.9	149.085	20851.5
120	17665	29455.4	20659.6	18826.1	21698.8	18109.3	19618.2	3186.35	21943.8	22813.7	18698.1	159.448	25811.7
140	21429.9	32907.8	23407.7	22457.4	25276.3	22231	23580.8	4219.18	25804.9	26595.4	22714.9	156.876	29768.8
160	25156.6	35114.6	25360.9	25183.3	27996.3	25474.5	26450.1	5489.75	28686.9	30110.6	25980.8	150.697	32408.3
180	27260.7	36466	26538.8	27099.1	29630.3	27711.9	28610.8	6197.96	30605.2	32314.5	28227.1	150.213	34189.2
200	27853.4	37780.5	27002.8	28090	30370.8	28802.4	29847.7	6722.63	31758.4	32730.8	29537.4	148.821	34912.8
220	28538.4	38468.9	27034.3	28499.2	30191	29303.6	30527.3	7133.78	32122.7	33211.5	30214.7	146.671	34940.7
240	29984.4	38625.2	27553.5	29118.9	30778.8	30366.3	30959.2	7925.39	32745.1	34170.6	31607.5	154.852	35431.7
260	30316.4	39184.2	28009.4	29733.4	30732.4	30902.5	31308.2	8688.74	33072	34254.2	32626.8	159.726	35316.6
280	30233.8	40248.4	27289.5	29263.2	30246.2	30424	30998.6	9028.51	32525	33969	32386.9	164.679	34985
300	29321.2	39778	26809.1	29091.1	29567	30069.9	30885.8	9445.14	31995.2	32705	32258.8	163.597	34371.8
320	29920.3	40704.9	26785.6	29042.6	29592.8	30071.5	30611.6	9911.06	31860.9	33152.7	32440.4	169.067	34315.3
		40351.2
		40255.3	(exp ran later in 30 min. increments)		(exp ran later in 30 min. increments)
time (minutes)	3387:3265o w/ 3263/64	3387:3265o w/ 3273/74	1. 3387 :3265o w/ 3283/84	3387:3265o w/ 3288/89	3387:3265o w/ 3293/94	3387:3265o w/ 3298/99	3387:3265o w/ 3303/04	3387:3265o w/ 3308/09	3387:3265o w/3313/14	3387:3265o w/ 3318/19	3387:3265o w/ 3323/24	3387:3265o w/ 3328/29	3387:3265o w/ 3338/39	3387:3265o w/3343/43	3387:3265o correct flanks w/ 3268/69	3387:3265o no flanks	vB	Water	Fluorescein
20	184.251	146.293	105.719	197.087	108.135	174.297	133.226	171.599	200.511	141.041	214.277	157.096	197.102	186.39	101.08	214.776	1764.15	103.213	2539.81
40	852.037	577.868		912.866		825.021	1018.26	830.678	1148.65	959.819	1199.07	625.241	951.755	909.461	97.359	1028.22	4953.85	99.297	2423.08
60	2114.05	1479.86	238.815	2424.99	209.922	2275.69	5825.82	2247.95	3324.57	5585.96	3346.95	1646.74	2571.46	2517.18	111.375	2709.84	9250.49	98.903	2453.73
80	4602.72	2958.21	885.861	5011.09	780.819	4423.02	11026	4873.73	6770.18	10696.6	6839.35	3273.84	5052.47	4659.74	138.234	5219.92	13839.3	98.057	2460.36
100	7077.8	5161.53		7893.28		7558.81	14727	7775.06	10198.1	14430.8	10301.9	5659.04	8547.66	8012.61	177.03	8220.87	19019.2	97.98	2458.15
120	9467.64	7047.57	2492.25	10542.5	2096.46	10205.6	17151.2	10380.9	13159.1	16802.7	13217.7	7923.6	11534.5	10820.8	208.843	10829	27530.8	96.941	2435.05
140	11852.1	9234.52		13173.3		12875.2	19132.7	13035.4	15668.4	18748.2	15828.1	10385.2	14227.8	13580.7	237.73	13375.5	36529.3	98.772	2466.97
160	14237	11257.6	4826.82	15331.9	4324.73	15205.8	20376.7	15294.5	17445.7	19935	18009.6	12732.5	17028.2	16036.9	250.755	15546	43311.3	96.077	2485.68
180	15852.6	13032.5	7965.23	16878	7334.92	16921.7	21071.5	16968.8	18763.5	20692.1	19402.6	14875.2	18873.3	17851.6	257.128	17276.7	48488.2	98.087	2495.44
200	16545.7	14464.9	11520.7	17914.3	11010.6	17907	21916.1	17818.2	19496.5	21478.5	20307.2	16422.9	19677.7	19209.9	252.95	18314.7	#Sat	96.8	2473.11
220	17236.8	15355.8		18569.5		18489.8	22300	18422.3	19877.3	21904.8	20602.1	17716.6	20682.6	20024.6	260.42	19112.7	#Sat	98.428	2442.55
240	18417.2	16527.4	14758.6	19211.9	14386.7	19450.6	22477.1	19217.4	20204.9	22068.9	21389.8	18928.8	21836.6	21183.3	272.589	20020.3	#Sat	98.293	2480.33
260	18761.3	17352.5		19783.7		19873.5	22807.3	19655.1	20495.5	22386.6	22023.3	19995.4	22435	22135.1	281.961	20594	#Sat	100.966	2516.41
280	18604	17399	17554.5	19463.6	17435.8	19704.2	23489.8	19455.3	20191.4	23085.2	21503.3	20086	22436.3	21919.6	287.637	20680.5	#Sat	99.558	2515.76
300	17978.2	17466.5	19626.5	19373.6	19714.4	19496.8	23230.5	19197.2	20075	22746.8	21232.1	20351.7	21864.2	21872.1	285.036	20545.8	#Sat	98.854	2501.91
320	18432.6	17660.1	20932.1	19277.2	21242.7	19512.6	23898.7	19781	20984.6	23430.1	20382.3	22223.6	21916.5	287.908	20636	#Sat	100.784	2508.17
								23285.6
								23243.9
3386:3260o w/ 3268/69	3386:3260o w/ 3278&79	3386:3260o w/ 3283/84	3386:3260o w/ 3293/94	3386:3260o w/ 3303/04	3386:3260o w/ 3313/14	3386:3260o w/ 3318/19	3386:3260o w/ 3323/24	3386:3260o w/3328/29	3386:3260o w/3338/39	3386:3260o w/ 3263/64 correct flanks	3386:3260o no flanks	vB	Water	Fluorescein
29920.3	26785.6	29042.6	29592.8	30071.5	30611.6	9911.06	31860.9	33152.7	32440.4	169.067	34315.3	50000	100.784	2508.17
3387:3265o w/ 3263/64	3387:3265o w/ 3273/74	3387 :3265o w/ 3283/84	3387:3265o w/ 3288/89	3. 3387:3265 w/ 3293/94	3387:3265o w/ 3298/99	3387:3265o w/ 3308/09	3387:3265o w/3313/14	3387:3265o w/ 3323/24	3387:3265o w/ 3328/29	3387:3265o w/ 3338/39	3387:3265o w/3343/43	3387:3265o correct flanks w/ 3268/69	3387:3265o no flanks	vB	Water	Fluorescein
18432.6	17660.1	20932.1	19277.2	21242.7	19512.6	19245.1	19781	20984.6	20382.3	22223.6	21916.5	287.908	20636	50000	100.784	2508.17

## Sheet: 1009
3388:3270o w/ 3268/69	3388:3270o w/ 3268/69	3388:3270o w/ 3268/69	3388:3270ow/ 3278&79	3388:3270ow/ 3283/84	3388:3270ow/ 3293/94	3388:3270ow/ 3303/04	3388:3270ow/ 3313/14	3388:3270ow/ 3318/19	3388:3270ow/ 3323/24	3388:3270ow/3328/29	3388:3270ow/3338/39	3388:3270ow/ 3263/64 correct flanks	3388:3270o flanks	vB	Water			time (minutes)	3388:3270o w/ 3268/69	3388:3270o w/ 3268/69	3388:3270o w/ 3268/69	3388:3270o w/3273/74	3388:3270o w/3273/74	3388:3270o w/3273/74	3388:3270ow / 3283/84	3388:3270o w/ 3283/84	3388:3270o w/ 3283/84	3388:3270o w/ 3293/94	3388 + 2782 + 3293/3294	3388 + 2782 + 3293/3294	3388:3270o w/ 3298/99	3388:3270o w/ 3298/99	3388:3270o w/ 3298/99		3388:3270o flanks
19125.2	19373.5	20316	186.539	144.685	277.42	18623.7	18467.1	19340.3	19186	18101.4	17237.1							20	86.116	97.399	91.645	95.292	93.542	93.146	92.228	84.825	86.886	106.472	101.072	100.299	71.712	80.874	78.051
																		40	130.455	130.077	137.877	79.29	76.148	80.544	92.026	138.112	138.364				236.076	144.988	151.683
																		60	665.432	628.664	747.116	72.946	73.137	78.464	239.104	747.287	736.446	289.867	204.981	247.487	1557.69	772.248	716.414
19659.7	20429.8	19719.4	20554.2	20168.8	20979.1	18956.7	19232.4	18138.3	15605.6	17009.9	17778.2							80	1868.08	1751.39	2126.46	79.596	76.044	88.078	575.791	2062.55	2026.45	1546.47	1072.44	1358.36	4022.48	2065.47	1856.75
																		100	3562.02	3318.92	4050.55	87.806	83.136	106.264	1072.51	3888.3	3859.91				6918.78	3795.7	3312.56
																		120	5366.3	5122.38	6357.83	101.703	86.704	128.259	1979.23	5854.18	5953.18	5784.4	3930.52	5047.14	9799.82	5674.12	4991.14
17404.7	19350.8	17887.3	19467.1	22198.2	22307.2	19681.7	17985.7	20064.4	19589.9	17759.9	18641.6							140	7391.01	7196.79	8929.6	116.886	99.167	150.715	3525.97	8072.05	8273.03				12339.3	7786.42	6975.04
																		160	9573.11	9282.06	11336	125	105.543	166.52	5347.52	10131.4	10553.3	12061.6	8817.56	11043.1	14325.1	9864.01	8894.1
																		180	11552.1	11029.3	13375.6	133.048	113.332	184.334	7440.88	11997	12494.3	19612.9	15772.4	18161.7	15596.4	11566	10524.7
28657.3	29726.9	33886.8	44.38	77.375	60.696	2330.95	2048.48	2361	232.635	178.59	219.963							200	13475.2	12798.8	15292.1	146.948	116.233	204.246	9660.94	13737.7	14273.4	26090.7	22734.1	24667.2	16808.5	13265.9	12149.5
																		220	15118.1	14827.7	16987.9	156.915	127.849	218.603	11783.2	15444.2	15989.7				18062.3	14795.7	13653.1
																		240	16279.8	15870.5	18035.1	163.932	128.81	229.549	13620.5	16256.7	16926.3	30488	28017.6	29089.9	18114.8	15679.2	14739.6
A1	A2	A3	A4	A5	A6	A7	A8	A9	A10	A11	A12							260	17486.1	17539.1	19094.1	170.991	134.645	249.443	15416.5	17310.1	18091.7				19024.4	16875.1	15750.1
3388:3270o w/ 3268/69	3388:3270o w/ 3268/69	3388:3270o w/ 3268/69	3388:3270o w/3273/74	3388:3270o w/3273/74	3388:3270o w/3273/74	3388:3270ow / 3283/84	3388:3270o w/ 3283/84	3388:3270o w/ 3283/84	3388:3270o w/ 3298/99	3388:3270o w/ 3298/99	3388:3270o w/ 3298/99							280	18112.2	18077.2	19564	176.056	138.179	255.776	16590.5	17766.7	18547.1	33488.6	31752.9	32065.3	18935.6	17239.9	16368.5
																		300	18864.5	19393.5	20282.5	181.448	142.56	273.9	17938.4	18520.8	19387.5	35178.4	33916.5	33927.2	19551.2	18015.6	16945.7
B1	B2	B3	B4	B5	B6	B7	B8	B9	B10	B11	B12							320	19125.2	19373.5	20316	186.539	144.685	277.42	18623.7	18467.1	19340.3	36112.7	35194.5	34933.1	19186	18101.4	17237.1
3388:3270ow/ 3303/04	3388:3270ow/ 3303/04	3388:3270o w/ 3303/04	3388:3270o w/3313/14	3388:3270o w/3313/14	3388:3270o w/3313/14	3388:3270o w/ 3318/19	3388:3270o w/ 3318/19	3388:3270o w/ 3318/19	3388:3270o w/ 3328/29	3388:3270o w/ 3328/29	3388:3270o w/ 3328/29
C1	C2	C3	C4	C5	C6	C7	C8	C9	C10	C11	C12							time (minutes)	3388:3270ow/ 3303/04	3388:3270ow/ 3303/04	3388:3270o w/ 3303/04	3388:3270o w/3313/14	3388:3270o w/3313/14	3388:3270o w/3313/14	3388:3270o w/ 3318/19	3388:3270o w/ 3318/19	3388:3270o w/ 3318/19	3388:3270o w/ 3323/24	3388:3270o w/ 3323/24	3388:3270o w/ 3323/24	3388:3270o w/ 3328/29	3388:3270o w/ 3328/29	3388:3270o w/ 3328/29
3388:3270o w/ 3338/39	3388:3270o w/ 3338/39	3388:3270o w/ 3338/39	3388:3270o w/ 3343/44	3388:3270o w/ 3343/44	3388:3270o w/ 3343/44	3388:3270o w/ 3263/64	3388:3270o w/ 3263/64	3388:3270o w/ 3263/64	3388:3270o	3388:3270o	3388:3270o							20	88.78	92.44	87.983	91.864	97.753	92.904	86.036	84.664	82.797	100.408	100.819	106.356	86.484	75.815	80.079
																		40	149	138.396	142.375	192.638	139.546	137.132	116.79	126.575	106.466				110.38	125.781	139.2
D1	D2	D3	D4	D5	D6	D7	D8	D9										60	813.869	753.656	803.764	1211.03	739.957	699.088	563.707	647.691	434.666	348.729	349.014	283.451	478.087	624.207	682.202
vB	vB	vB	Water	Water	water	F.	F.	F.										80	2283.98	2161.44	2291.36	3426.21	2113.66	1958.44	1570.74	1812.98	1165.71	1878.63	1957.93	1541.65	1246.68	1664.89	1769.3
																		100	4287.21	4058.59	4343.81	6401.81	4082.14	3761.75	2947.1	3445.93	2262.5				2275.2	3087.93	3233.2
																		120	6439.94	6221.25	6526.88	9306.1	6328.84	6044.92	4774.01	5406.49	3841.87	6708.65	6526.02	5592.96	3421.2	4651.78	4800.46
																		140	8771.52	8580.45	8905.73	12116.1	8844.13	8560.85	6936.47	7786.1	5736.6				4931.61	6582.83	6762.49
3388:3270o w/ 3263/64	3388:3270o w/ 3268/69	3388:3270o w/3283/84	3388:3270o w/ 3298/99	3388:3270ow/ 3303/04	3388:3270o w/ 3313/14	3388:3270o w/ 3318/19	3388:3270o w/ 3328/29	3388:3270o w/3338/39	3388:3270o w/3343/44	3388:3270o w/3273/74 (correct flanks)	3388:3270o	vB	Water	Fluoroscein	3388:3270o w/ 3293/94	3388:3270o w/ 3323/24		160	11064	10995.5	11138.8	14444.8	11325.2	11087.9	9018.32	10135.4	7673.88	13258.5	13525.5	12169.4	6711.18	8452.3	8812.61
19244	13292	18810.4	18174.9	19936.3	20567.3	18775.8	16797.9	18214.2	21324.2	202.881	18663.8	30757	60.817	2246.81	35413.4	37422.3		180	12995.2	12939	13067.7	16366.3	13446.8	13212.8	11033.5	12068.8	9578.72	20892.8	21309.9	19969.6	8271.93	10160.9	10569
																		200	14862.2	14914.5	14902.8	17902.2	15322.9	15324.1	13042.3	13943.5	11493.7	27130.5	27745.4	27753	9817.05	11819.9	12223.2
3388:3270o w/ 3293/94																		220	16421.1	16936.5	16461.2	19062.2	16850	17145.6	14777.6	15660.4	13337.2				11528.3	13412.4	13785.9
35413.4																		240	17375.7	17804.4	17338.5	19606.7	17926.9	18279.5	16048.9	16655.9	14557.1	31040.4	32077.5	32619.4	12430.1	14395.2	14981
																		260	18445.8	19304.3	18504.1	20174.1	18894.4	19565.6	17291.9	17860.7	16065.3				13868.6	15697.1	16103.2
																		280	18874.8	19529.1	18780.5	20348.2	19397.1	20106.8	17970.7	18379.3	16741.4	33734	34781.8	35933.6	14427	16090.8	16768
																		300	19524.5	20574.8	19516.2	20654.2	19934.5	20856.4	18646.2	19164.5	17761.5	35156.5	36448.9	37978.6	15528.8	16851	17428.7
																		320	19659.7	20429.8	19719.4	20554.2	20168.8	20979.1	18956.7	19232.4	18138.3	36009.5	37385.8	38871.7	15605.6	17009.9	17778.2
																		time (minutes)	3388:3270o w/ 3338/39	3388:3270o w/ 3338/39	3388:3270o w/ 3338/39	3388:3270o w/ 3343/44	3388:3270o w/ 3343/44	3388:3270o w/ 3343/44	3388:3270o w/ 3263/64	3388:3270o w/ 3263/64	3388:3270o w/ 3263/64	3388:3270o	3388:3270o	3388:3270o	vB	vB	vB	Water	Water	water	F.	F.	F.
																		20	88.559	92.853	90.997	94.745	99.034	101.975	91.415	84.24	88.3	84.511	82.545	79.169	260.391	258.517	258.371	105.69	105.378	65.841	2662.37	2321.68	2853.48
																		40	136.021	132.563	102.86	113.938	117.088	126.438	122.958	125.246	127.654	136.882	127.066	156.073	1294.43	1257.49	972.847	83.994	85.744	56.068	2422.58	2176.47	2561.04
																		60	635.466	642.063	360.204	483.583	460.621	558.991	582.118	605.527	600.679	698.956	566.32	740.44	3402.68	3463.06	2339.05	81.536	81.242	57.348	2375.8	2123.86	2439.73
																		80	1703.08	1768.61	933.649	1320.84	1254.68	1547.67	1591.32	1625.83	1614.79	1844.78	1482.8	1860.75	6062.8	6072.73	3848.59	80.726	79.517	58.904	2356.46	2097.26	2440.23
																		100	3150.91	3319.55	1768.49	2532.73	2403.58	2969.97	3028.33	3044.72	3059.88	3495.27	2798.89	3386.11	10383.4	9132.28	5384.89	79.727	80.748	60.077	2363.2	2137.05	2453.82
																		120	4695.2	5133.92	2778.1	4141.01	4438.11	5224.83	5022.12	4716.08	4959.97	5873.82	4503.4	5293.89	13028.3	13818.4	6930.24	78.537	82.693	59.17	2335.53	2083.84	2412.47
																		140	6352.83	7304.91	4785.96	6487.15	7340.42	8183.46	7425.02	6836.73	7614.55	8499.62	6745.67	7674.39	15384.3	16636.2	9030.12	79.064	80.279	58.806	2321.75	2083.92	2398.57
																		160	8200.1	9616.33	6639.68	8744.84	9900.13	10956.7	9713.11	8955.09	9987.85	10863.5	8789.75	9899.88	17535.6	18625.1	11773.5	76.798	77.551	55.7	2315.43	2080.79	2384.21
																		180	9836.44	11557.9	8511.44	10795.9	12331.7	13240.4	11777.3	10714.1	12007.3	12598.2	10582.1	11679.2	19381.2	20292.8	15815.6	80.445	80.062	57.374	2309.17	2037.26	2354.52
																		200	11522.1	13408.1	10464.5	12761.9	14691.4	15378	13784.9	12492.7	14033.1	14470.1	12228.8	13384.1	21163	22087.9	20119	79.655	79.652	58.537	2312.37	2044.01	2371.68
																		220	13069	15465.4	12312.4	14565.3	16770.4	17482.5	15449.6	14218.8	15754.3	16386.9	13853.9	14970.1	22882.7	24250.7	23858.8	77.833	78.289	57.038	2318.77	2089.08	2368.87
																		240	14165	16410.8	13744	15907.3	18211.8	18757.6	16618.9	15201.6	16812.2	17069.3	14896.3	16006	24095.7	25151	26503	76.602	82.053	57.389	2313.13	2067.25	2337.51
																		260	15316.5	17924.7	15230	17289	19636.4	20249.4	17817.7	16410.1	18219.2	18501.8	16195.1	17170	25630.8	27076.7	29013.6	81.657	79.605	57.781	2357.82	2084.75	2381.7
																		280	16005.6	18282.5	16180.6	18129.4	20660.4	21062.7	18484.1	16954.8	18743.7	18867.9	16582.9	17696.5	26642.2	27616.2	30738	76.595	80.901	59.013	2300.32	2059.48	2338.07
																		300	16838.7	19463.1	17251.4	19048.4	21524.5	22049.5	19199.6	17891.2	19583.4	19822.5	17423.7	18447.6	28000.8	29416	32764.1	77.986	81.611	58.334	2352.1	2095.26	2386.44
																		320	17404.7	19350.8	17887.3	19467.1	22198.2	22307.2	19681.7	17985.7	20064.4	19589.9	17759.9	18641.6	28657.3	29726.9	33886.8	78.031	77.375	60.696	2330.95	2048.48	2361

## Sheet: 1010
3389:3275o w/ 3268/69	3389:3275o w/ 3268/69	3389:3275o w/ 3268/69	3389:3275o w/3273/74	3389:3275o w/3273/74	3389:3275o w/3273/74	3389:3275ow/ 3283/84	3389:3275o w/ 3283/84	3389:3275o w/ 3283/84	3389:3275o w/3298/99	3389:3275o w/3298/99	3389:3275o w/3298/99
3389:3275ow/ 3303/04	3389:3275o w/ 3303/04	3389:3275o w/ 3303/04	3389:3275o w/3313/14	3389:3275o w/3313/14	3389:3275o w/3313/14	3389:3275ow/ 3318/19	3389:3275o w/ 3318/19	3389:3275o w/ 3318/19	3389:3275o w/ 3328/29	3389:3275o w/ 3328/29	3389:3275ow/ 3328/29
3389:3275o w/ 3338/39	3389:3275o w/ 3338/39	3389:3275o w/ 3338/39	3389:3275ow/3343/43	3389:3275o w/3343/43	3389:3275o w/3343/43	3389:3275o w/ 3278/79	3389:3275o w/ 3278/79	3389:3275o w/ 3278/79	3389:3275o	3389:3275o	3389:3275o
3390:3280o w/ 3268/69	3390:3280o w/ 3268/69	3390:3280o w/ 3268/69	3390:3280o w/3273/74	3390:3280o w/3273/74	3390:3280o w/3273/74	3390:3280o w/ 3278/79	3390:3280o w/ 3278/79	3390:3280o w/ 3278/79	3390:3280o w/ 3298/99	3390:3280o w/ 3298/99	3390:3280o w/ 3298/99
3390:3280o w/ 3303/04	3390:3280o w/ 3303/04	3390:3280o w/ 3303/04	3390:3280o w/3313/14	3390:3280o w/3313/14	3390:3280o w/3313/14	3390:3280o w/ 3318/19	3390:3280o w/ 3318/19	3390:3280o w/ 3318/19	3390:3280o w/ 3328/29	3390:3280o w/ 3328/29	3390:3280o w/ 3328/29
3390:3280o w/ 3338/39	3390:3280o w/ 3338/39	3390:3280o w/ 3338/39	3390:3280o w/3343/43	3390:3280o w/3343/43	3390:3280o w/3343/43	3390:3280o w/3283/84	3390:3280o w/3283/84	3390:3280o w/3283/84	3390:3280o	3390:3280o	3390:3280o
vB	vB	vB	Water	Water	Water	F.	F.	F.
time (minutes)	3389:3275o w/ 3268/69	3389:3275o w/ 3268/69	3389:3275o w/ 3268/69	3389:3275o w/3273/74	3389:3275o w/3273/74	3389:3275o w/3273/74	3389:3275ow/ 3283/84	3389:3275o w/ 3283/84	3389:3275o w/ 3283/84	3389:3275o w/3298/99	3389:3275o w/3298/99	3389:3275o w/3298/99	3389:3275ow/ 3303/04	3389:3275o w/ 3303/04	3389:3275o w/ 3303/04	3389:3275o w/3313/14	3389:3275o w/3313/14	3389:3275o w/3313/14	3389:3275ow/ 3318/19	3389:3275o w/ 3318/19	3389:3275o w/ 3318/19	3389:3275o w/ 3328/29	3389:3275o w/ 3328/29	3389:3275ow/ 3328/29	3389:3275o w/ 3338/39	3389:3275o w/ 3338/39	3389:3275o w/ 3338/39	3389:3275ow/3343/44	3389:3275o w/3343/44	3389:3275o w/3343/44	3389:3275o w/ 3278/79	3389:3275o w/ 3278/79	3389:3275o w/ 3278/79	3389:3275o	3389:3275o	3389:3275o
20	92.432	102.348	106.218	109.553	107.182	111.481	108.217	111.365	111.6	109.15	109.751	111.156	100.448	101.093	103.66	104.497	109.242	102.455	108.986	107.619	111.244	104.949	89.962	104.867	99.888	96.648	101.454	73.245	105.931	106.44	95.433	102.28	104.707	104.388	103.713	106.405
40	105.614	109.336	119.145	122.583	108.711	120.802	120.388	129.509	128.119	131.209	132.037	135.438	110.8	107.382	119.095	112.823	108.247	109.103	122.688	117.029	136.974	119.369	99.553	134.886	116.528	108.213	117.447	82.197	103.189	99.08	84.09	89.218	105.554	109.133	114.391	164.296
60	266.063	242.09	298.023	275.021	245.39	266.331	296.67	334.571	287.92	316.628	346.507	367.792	274.997	251.561	285.746	259.082	218.245	223.938	287.422	277.665	358.896	278.355	165.45	376.272	265.6	254.614	327.251	209.212	190.844	144.891	81.945	88.262	166.788	231.389	273.562	498.337
80	732.411	642.057	825.857	733.904	645.508	727.808	788.59	884.666	744.127	809.96	908.059	946.124	731.324	657.312	775.239	709.799	572.013	571.413	776.256	757.006	979.167	716.264	305.684	947.719	667.032	654.161	934.534	600.793	468.064	301.917	86.608	99.04	352.304	573.806	692.952	1184.01
100	1573.3	1365.14	1727.69	1548.42	1352.67	1489.56	1669.07	1793.88	1511.12	1634.92	1870.13	1963.27	1524.64	1379.15	1605.45	1512.75	1174.65	1172.51	1578.7	1580.95	2018.21	1345.46	470.34	1824.5	1456.47	1347.36	1962	1231.72	942.695	567.749	99.145	120.563	645.819	1126.3	1379.45	2075.14
120	2753.96	2488.57	3072.35	2725.54	2423.31	2695.41	2926.26	3065.29	2855.19	2931.49	3174.83	3297.01	2670.78	2385.6	2733.75	2730.28	2070.01	2273.14	2767.51	2701.52	3367.88	2412.29	651.427	3054.55	2577.01	2382.01	3278.01	2030.32	1601.24	992.765	111.952	147.302	1030.24	2012.7	2480.19	3150.29
140	4134.01	3851.55	4621.03	4144.67	3778.46	4249.29	4440.29	4601.93	4390.9	4492.62	4742.07	4906.44	4042.48	3690.62	4120.61	4216.89	3398.31	3622.91	4268.28	4126.94	4924.86	3836.79	846.768	4466.12	3834.55	3702.51	4752.67	3058.42	2694.43	1849.7	131.807	180.454	1500.19	3272.89	3784.62	4319.66
160	5387.15	5116.15	6144.69	5423.65	5042.36	5576.91	5865.6	5991.47	5905.53	5919.85	6238.33	6332.55	5290.63	4867.07	5455.22	5480.77	4586.52	4785.91	5624.4	5488.08	6370.29	5061.7	1018.77	5770.9	5005.73	4832.4	6138.51	3943.94	3776.49	2637.18	141.429	211.706	1999.23	4392.3	5034.8	5280.14
180	7098.84	6643.01	7859.98	7091.24	6634.73	7319.5	7642.33	7717.41	7827.01	7806.24	7901.7	8173.18	7054.2	6314.26	6914.03	7238.59	6113.06	6417.38	7418.3	7146.64	8209.22	6723.06	1257.19	7373.86	6656.32	6286.03	7663.73	5210.81	5097.8	3703.55	166.858	256.77	2651.68	5933.49	6517.18	6507
200	8180.02	7932.45	9154.38	8326.16	7852.26	8685.78	8901.17	8947.16	9056.55	9128.88	9300.76	9555.25	8035.02	7450.59	8166.19	8447.33	7297.17	7677.35	8603.25	8345.47	9353.33	7931.13	1488.09	8652.5	7563.62	7430.7	8872.71	6202.32	6160.9	4682.77	181.483	284.078	3198.31	7069.95	7752.16	7366.57
220	9354.5	9118.46	10416	9585.56	9038.02	10016.7	10165.1	10222.3	10514.6	10561.7	10645.4	10881.3	9186.19	8605.62	9300.46	9682.27	8479.16	8901.25	9940.6	9674.96	10562.1	9136.23	1732.15	9821.22	8643.42	8535.74	9981.17	7237.91	7274.1	5740.54	192.733	314.971	3846.47	8305.55	9025.18	8155.52
240	10561.7	10343.1	11574	10777.3	10231.6	11172.4	11420.9	11325.4	11789.1	11932.1	11911.7	12136.4	10407.4	9663.7	10371.9	10854.2	9653.95	10020.1	11156.1	10758.1	11704	10379.2	1969.15	10993.5	9687.54	9657.79	10956.2	8211.21	8414.1	6745.97	211.183	348.13	4498.03	9510.79	10102.6	8895.42
260	11471.5	11319.4	12543.9	11747.9	11182.4	12183.4	12411.5	12303.7	12922.1	13044	12947.8	13143.3	11242	10605.7	11195.3	11784.2	10635	11030.5	12125.8	11776.5	12651.1	11412.6	2165.97	11917.6	10499.7	10517.4	11703.7	9016.66	9345.51	7736.62	223.605	372.891	5040.54	10575	11100.2	9450.87
280	12233.5	12087.1	13299.5	12533.7	11963.2	13036.7	13269.1	13059	13799.6	13953.3	13743.1	13907.2	11954.8	11366.5	11951.5	12567.4	11461.9	11822.4	12950.6	12565.5	13385.8	12255.5	2329.69	12694	11148.9	11211.7	12297.7	9745.37	10194.1	8667.94	228.996	401.088	5504.97	11422.6	11944.3	9921.66
300	12767.5	12801.5	13909.4	13190.2	12710.3	13722.6	13918.7	13679.2	14483.4	14709.7	14448.9	14559.1	12588.6	11954.7	12530	13199.1	12152	12586	13649.3	13256.6	13992.2	13018.7	2460.26	13424.8	11647.7	11842.3	12816.2	10392.7	10964	9512.49	241.131	426.132	5918.83	12228.3	12679.6	10172
320	13449.3	13255.6	14392.9	13723	13360.8	14320.2	14550.5	14306.6	15361.7	15418.2	15089	15214.5	13179.8	12475.5	13022.1	13762.2	12936.8	13262.7	14378.2	14040	14739.9	13843.2	2559.64	14060.7	12169.2	12197.2	13170	10972.2	11647.9	10315.3	242.158	441.427	6365.8	12920.1	13257.6	10323.7
	3389:3275o w/ 3268/69	3389:3275o w/3273/74	3389:3275o w/ 3283/84	3389:3275o w/3298/99	3389:3275o w/ 3303/04	3389:3275o w/3313/14	3389:3275o w/ 3318/19	3389:3275o w/ 3328/29	3389:3275o w/ 3338/39	3389:3275ow/3343/44	3389:3275o w/ 3278/79 (correct flanks)	3389:3275o
	13699.3	13801.3	14739.6	15240.6	12892.4	13240.4	14386	10154.5	12512.1	10978.4	2349.79	13320.6
time (minutes)	3390:3280o w/ 3263/64	3390:3280o w/ 3263/64	3390:3280o w/ 3263/64	3390:3280o w/ 3268/69	3390:3280o w/ 3268/69	3390:3280o w/ 3268/69	3390:3280o w/3273/74	3390:3280o w/3273/74	3390:3280o w/3273/74	3390:3280o w/ 3278/79	3390:3280o w/ 3278/79	3390:3280o w/ 3278/79	3390:3280o w/ 3293/94	3390:3280o w/ 3293/94	3390:3280o w/ 3293/94	3390:3280o w/ 3298/99	3390:3280o w/ 3298/99	3390:3280o w/ 3298/99	3390:3280o w/ 3303/04	3390:3280o w/ 3303/04	3390:3280o w/ 3303/04	3390:3280o w/3313/14	3390:3280o w/3313/14	3390:3280o w/3313/14	3390:3280o w/ 3318/19	3390:3280o w/ 3318/19	3390:3280o w/ 3318/19	3390:3280o w/ 3323/24	3390:3280o w/ 3323/24	3390:3280o w/ 3323/24	3390:3280o w/ 3328/29	3390:3280o w/ 3328/29	3390:3280o w/ 3328/29	3390:3280o w/ 3338/39	3390:3280o w/ 3338/39	3390:3280o w/ 3338/39	3390:3280o w/3343/44	3390:3280o w/3343/44	3390:3280o w/3343/44	3390:3280o w/3283/84	3390:3280o w/3283/84	3390:3280o w/3283/84	3390:3280o	3390:3280o	3390:3280o	vB	vB	vB	Water
20	100.781	100.673	108.16	122.317	102.711	105.244	109.349	105.537	105.315	78.631	105.306	109.857	105.661	110.249	109.97	106.967	108.883	107.76	102.225	100.981	108.388	99.199	102.938	102.53	104.381	110.982	110.428	102.896	99.597	103.273	106.182	110.802	110.312	101.502	100.477	103.524	100.447	105.865	99.966	103.54	102.255	102.658	105.979	110.266	103.79	557.917	721.568	529.222	104.323
40				434.924	258.817	250.436	263.24	291.438	231.605	190.428	304.704	162.021				236.39	531.191	360.017	317.703	248.873	273.787	241.298	258.138	157.576	205.547	276.626	234.137				296.073	340.469	334.748	270.665	266.086	260.795	261.903	260.507	234.507	89.988	118.637	92.891	325.563	348.566	373.567	2451.89	3322.85	2444.74	91.79
60	306.089	330.711	201.668	1568.6	1280.2	1319.88	1311.84	1488.37	1135.17	1081.81	1545.78	615.002	235.297	160.975	242.803	1157.1	2802.47	1847.29	1611.08	1271.09	1514.75	1262.8	1364.1	625.986	979.953	1458.36	1036.07	197.358	226.062	225.305	1531.14	1795.01	1650.08	1370.84	1365.86	1369.46	1362.96	1286.96	1147.08	91.009	300.843	91.762	1592.02	1722	1808.42	5511.15	7250.16	5893.88	84.889
80	1455.01	1613.59	980.328	3409.35	3716.12	3927.4	3806.98	4366.95	3437.48	3167.68	4474.62	1735.52	1125.43	718.108	1157.01	3360.49	7139.02	5094.23	4496.18	3707.65	4490.99	3889.71	4135.33	1864.63	3002.22	4270.59	2797.61	951.023	1092.38	1066.11	4327.57	4912.48	4468.15	3863.99	3964.18	3948.96	3961.98	3774.91	3277.83	118.31	742.314	128.002	4239.65	4635.69	4736.42	9149.49	11492.2	9874.04	86.236
100				5304.93	7190.9	7664.45	7387.7	8336.18	6738.65	5842.23	8628.54	3389.2				6442.98	12277.3	9346.55	8345.76	7216.09	8753.02	7658.74	8220.16	3765.31	6004.33	8306.01	5076.06				8344.25	9185.21	8320.72	7369.52	7640.88	7634.18	7784.31	7302.35	6370.04	181.758	1469.5	201.304	7936.48	8615.22	8488.88	12845.9	15781.1	13849.7	87.114
120	4858.6	5338.62	2936.6	7030.2	11382.2	12182.4	11653.7	12778	10741.7	8953.65	13374.4	5435.84	3911.66	2277.68	3474.88	10198	17344.5	14346.8	12784	11331.7	13728.2	12172.2	13178.8	6085.33	9606.4	13125.8	8410.56	2852.76	3736.49	3125.64	13318.1	14834.5	13308.5	11457.3	11890.1	12087.3	12427.5	11650.1	10039.3	272.542	2532.89	298.422	12267.4	13228.1	12798	16421.9	20448.4	18133.2	85.59
140				8776.25	15989.9	17041.8	16780.3	17625.4	15759.3	12764.7	18300	7785.36				15092.7	22350.6	19959.6	17733.6	16125.4	19039	17310.5	18640.3	9184.28	13845.4	18551.3	13430.9				19009.1	20634	18930.6	16129.2	16624.9	17073.5	17550	16952.9	15208.9	361.858	3812.24	390.528	17209.5	18331.4	18402.3	21094.9	28134.2	24275.6	85.375
160	10845.3	11076.1	7307.3	10066.1	19629.4	21224.5	20762.4	21550.4	19442	16152.3	22472.8	10816.5	8887.04	6200.95	8333.07	19059.1	26179.3	24187.2	21496.7	20138.8	23468.5	21222.8	22869.6	12492.9	17565.5	22919.8	17731	7023.47	8860.87	7527.44	23275.6	25367.4	23238.5	20054.3	20562.7	21476	21523.4	21214.6	18857.3	413.576	4982.28	454.702	20956.3	22764.7	22582.9	26947.3	35918.1	30858.9	82.626
180	19003.7	19116.9	14103.2	12191.6	24039.5	25598.1	25755.7	26390.7	24457.7	20474.6	27147.1	15343.7	16230.5	12723.6	15444.6	24134.4	30421	29247.6	26579.7	24658.3	27932.8	26323.8	27921.9	16750.4	22273.5	28063	23195.5	13541	16347.3	13934.1	28815.9	30421.5	28641.4	25202.1	24993.2	25929.3	26573.4	26052.6	23737.5	479.547	6401.73	523.876	25910.2	27465.4	27737.5	35003.2	43279.7	37622.7	85.578
200	27280.2	27243.9	22289.9	12939.8	27153.8	28768.4	29009.1	29278.4	27730.8	23119.6	29873.4	18432.4	24949.8	21083.5	23826.8	27322.2	33063.1	32491.6	28889.5	27941.6	31214.2	29352.8	30865.2	20074.8	25296.6	31184.4	26706.3	21761.8	24677.3	21820.5	31979.9	33771.8	32392.1	27793.6	27969.2	29152.8	29669.8	29374.1	27088	506.51	7452.75	533.012	28947.1	30853.1	31130.1	38840.3	47457.6	42181.3	83.877
220				13973.1	29904.1	31594	32065.4	32121.9	30759.2	26032.2	32677.8	21759.1				30550.8	35606.7	35399.6	31500	30701.5	33898	32245.3	33759.5	23367.4	28310.9	34295.6	30581.6				34965.6	37161.9	35521.9	30698.5	30625.3	32100	32585.7	32517.9	30078.5	515.912	8533.61	561.459	31963.2	34097	34095.5	42937.8	#Sat	46255.1	86.154
240	33721.6	33241.5	29630.2	15045.3	32603.1	33959.6	34751.2	34505.3	33172.6	28742.5	35037.2	25193	32032	28669.6	31134.8	33446.4	37658.7	37993.5	34253.5	33216.7	36242.3	34658.2	36163.7	26243.9	31242.1	36749.6	33934.8	29289.1	31835.7	28875	37483.1	39809.4	38338.1	33487.4	33102.1	34530	35116.5	35174.1	32531.6	531.196	9491.67	562.623	34562.6	36672.6	36802.2	47035.9	#Sat	49545.9	85.809
260				15667.7	34337.8	35860.9	36953	36320.3	35098.4	31039.2	36799.8	28033.5				35598.4	39355.3	39659.3	35992.9	35058.5	37976.5	36460.9	38133.4	28927.8	33411.2	38690.4	36818.8				39527.9	41843.2	40558.7	35377.2	34935.3	36465.2	37015.8	37273.6	34524.1	528.218	10333.9	563.083	36710.2	38979.2	38951.7	49867.5	#Sat	#Sat	82.986
280	38446.4	37646.3	35563.5	16033.3	35796.7	37330.9	38523.1	37594.2	36568.5	32711.9	38045.7	30532.5	37238.2	34853.3	36844.7	37358.4	40552.5	40980.4	37189.4	36560.8	39331.1	37880.9	39437.3	31057.4	35385.8	40093.6	38826.4	35504.6	37363.5	34723.8	40862.9	43224	42352.4	36791.9	36217.7	37922.3	38311.1	38573.7	36267	523.358	10990	567.692	38043.8	40548.7	40533.9	#Sat	#Sat	#Sat	85.084
300	41574.4	40640.8	39383	16283	36876	38209.1	39831.3	38554.1	37660.9	34343.4	38961.9	32767	40797	39211.2	40758.3	38690.6	41392.4	41987.7	38088.4	37681	40151	39041.1	40477.2	32760.7	36522.1	41316.7	40439.1	39678.4	40881.6	38906	41798.3	44280.9	43453.5	38071.2	37277	39055.8	39564.8	39850	37498.1	531.646	11619.6	566.403	39449.8	41762.4	41738.8	#Sat	#Sat	#Sat	82.951
320	43364.6	42434.4	41832.2	16727.8	37398.9	39139.3	40752.2	39575.9	38708.5	35908.7	40153.1	35195.1	42903.4	41698.1	43148.1	40093.6	42225.1	42741.3	39245.2	38112	40919.1	39769.9	41572.1	34444.8	38156.7	42401.7	42472.6	42288.9	43117.2	41442.3	43009.5	45302.7	44524.2	39671.1	37806.8	40128.1	40295.2	41262.2	38638.9	542.013	12155	582.351	40603	43025.8	42727.3	#Sat	#Sat	#Sat	84.693
	3390:3280o w/ 3268/69	3390:3280o w/3273/74	3390:3280o w/ 3278/79	3390:3280o w/ 3298/99	3390:3280o w/ 3303/04	3390:3280o w/3313/14	3390:3280o w/ 3318/19	3390:3280o w/ 3328/29	3390:3280o w/ 3338/39	3390:3280o w/3343/44	3390:3280o w/3283/84 (correct flanks)	3390:3280o	3390:3280o w/ 3263/64	3390:3280o w/ 3293/94	3390:3280o w/ 3323/24
	31088.7	39678.9	37085.6	41686.7	39425.4	38595.6	41010.3	44278.8	39202	40065.4	4426.46	42118.7	42543.7	42583.2	42282.8
[truncated: 5 more columns]

## Sheet: 1011
3391:3285o w/ 3268/69	3391:3285o w/3268/69	3391:3285o w/ 3268/69	3391:3285o w/3273/74	3391:3285o w/3273/74	3391:3285o w/3273/74	3391:3285o w/ 3283/84	3391:3285o w/ 3283/84	3391:3285o w/ 3283/84	3391:3285o w/ 3298/99	3391:3285o w/ 3298/99	3391:3285o w/ 3298/99
3391:3285ow/ 3303/04	3391:3285o w/ 3303/04	3391:3285o w/ 3303/04	3391:3285o w/3313/14	3391:3285o w/3313/14	3391:3285o w/3313/14	3391:3285o w/ 3318/19	3391:3285o w/ 3318/19	3391:3285o w/ 3318/19	3391:3285o w/ 3323/24	3391:3285o w/ 3323/24	3391:3285o w/ 3323/24
3391:3285o w/ 3338/39	3391:3285o w/ 3338/39	3391:3285o w/ 3338/39	3391:3285o w/3343/44	3391:3285o w/3343/44	3391:3285o w/3343/44	3391:3285o w/3288/89	3391:3285o w/3288/89	3391:3285o w/3288/89	3391:3285o	3391:3285o	3391:3285o
3392:3290o w/ 3268/69	3392:3290o w/ 3268/69	3392:3290o w/ 3268/69	3392:3290o w/3273/74	3392:3290o w/3273/74	3392:3290o w/3273/74	3392:3290ow/ 3283/84	3392:3290o w/ 3283/84	3392:3290o w/ 3283/84	3392:3290ow/ 3298/99	3392:3290ow/ 3298/99	3392:3290o w/ 3298/99
3392:3290o w/ 3303/04	3392:3290o w/ 3303/04	3392:3290o w/ 3303/04	3392:3290o w/3313/14	3392:3290o w/3313/14	3392:3290o w/3313/14	3392:3290o w/ 3318/19	3392:3290o w/ 3318/19	3392:3290o w/ 3318/19	3392:3290o w/ 3323/24	3392:3290o w/ 3323/24	3392:3290o w/ 3323/24
3392:3290o w/ 3338/39	3392:3290o w/ 3338/39	3392:3290o w/ 3338/39	3392:3290o w/3343/44	3392:3290o w/3343/44	3392:3290o w/3343/44	3392:3290o w/ 3293/94	3392:3290o w/ 3293/94	3392:3290o w/ 3293/94	3392:3290o	3392:3290o	3392:3290o
vB	vB	vB	Water	Water	Water	F.	F.	F.
time (minutes)	3391:3285o w/ 3268/69	3391:3285o w/3268/69	3391:3285o w/ 3268/69	3391:3285o w/3273/74	3391:3285o w/3273/74	3391:3285o w/3273/74	3391:3285o w/ 3283/84	3391:3285o w/ 3283/84	3391:3285o w/ 3283/84	3391:3285o w/ 3298/99	3391:3285o w/ 3298/99	3391:3285o w/ 3298/99	3391:3285ow/ 3303/04	3391:3285o w/ 3303/04	3391:3285o w/ 3303/04	3391:3285o w/3313/14	3391:3285o w/3313/14	3391:3285o w/3313/14	3391:3285o w/ 3318/19	3391:3285o w/ 3318/19	3391:3285o w/ 3318/19	3391:3285o w/ 3323/24	3391:3285o w/ 3323/24	3391:3285o w/ 3323/24	3391:3285o w/ 3338/39	3391:3285o w/ 3338/39	3391:3285o w/ 3338/39	3391:3285o w/3343/44	3391:3285o w/3343/44	3391:3285o w/3343/44	3391:3285o w/3288/89	3391:3285o w/3288/89	3391:3285o w/3288/89	3391:3285o	3391:3285o	3391:3285o
20	161.327	155.908	181.221	152.057	140.915	142.817	147.61	144.673	146.611	149.004	150.38	151.088	191.565	154.678	190.497	152.646	145.033	137.486	159.322	148.009	152.503	148.365	148.422	145.221	155.965	213.299	157.909	146.135	141.378	141.398	148.819	143.666	146.464	150.637	149.828	144.336
40	138.828	129.271	147.334	120.836	117.176	118.293	122.045	121.309	121.551	120.697	124.377	122.533	156.662	125.276	152.27	124.33	113.693	116.693	130.103	117.429	120.596	128.172	126.788	127.069	120.857	179.252	134.092	113.586	120.102	120.803	117.766	109.898	111.605	122.128	132.202	127.211
60	268.071	247.862	228.416	213.885	244.24	186.45	205.233	173.635	197.503	208.644	207.971	222.891	252.357	217.807	218.562	208.369	213.699	217.728	197.83	195.273	168.558	236.03	290.665	261.65	207.883	294.853	280.381	221.627	204.751	216.297	166.56	99.26	118.625	227.967	281.749	263.329
80	578.68	565.818	471.904	470.466	591.217	405.198	454.496	363.976	427.418	451.342	437.389	485.809	492.771	473.724	425.371	452.693	497.018	525.557	397.7	416.287	318.678	566.169	726.891	618.497	430.779	607.622	669.917	524.273	465.909	524.509	315	99.412	158.941	517.517	696.166	618.134
100	1071.11	1104.8	835.47	872.525	1152.86	757.916	861.526	657.33	799.624	835.246	813.387	887.077	852.095	875.755	753.609	836.52	942.695	984.767	698.806	757.249	569.79	1081.87	1400.18	1178.93	787.2	1079.94	1290.99	985.69	884.728	999.584	526.767	105.066	225.809	990.013	1361.19	1176.06
120	1674.9	1889.28	1383.5	1435.27	1887.69	1196.12	1410.65	1068.54	1400.12	1348.19	1360.47	1471.73	1333.14	1448.12	1183.45	1370.89	1599.67	1639.93	1123.82	1250.19	888.638	1897.69	2360.16	2049.42	1230.29	1827.6	2146.58	1647	1436.76	1751.07	815.221	116.626	310.849	1736.96	2437.37	2080.56
140	2372.99	2809.97	2371.67	2261.32	2799.99	1972.78	2222.47	1622.52	2184.49	2109.04	2150.88	2288.29	1971.09	2306.86	1992.98	2245.99	2458.48	2551.74	1922.78	2065.29	1511.26	3005.56	3513.66	3124.87	1981.18	2822.94	3236.98	2537.69	2270.9	2820.44	1165.12	125.821	398.867	3033.39	3849.63	3380.01
160	3138.61	3848.2	3457.25	3254.97	3785	2924	3203.67	2554.5	3117.91	3105.83	3125.78	3270.7	2787.82	3282.15	2982.46	3323.47	3483.23	3580.44	2935.7	3111.26	2438	4203.9	4776.05	4344.45	3048.46	3907.56	4397.95	3617.8	3389.99	3993.92	1722.44	138.212	502.691	4287.17	5302.61	4731.68
180	3944.47	4971.6	4597.51	4412.18	4856.21	3933.03	4339.51	3512.34	4106.49	4245.15	4182.72	4354.43	3699.71	4372.99	4017.77	4476.18	4576.58	4691.44	4005.3	4166.1	3305.36	5448.9	6051.82	5716.57	4050.17	5069.25	5597.03	4762.35	4515.49	5197.88	2395.93	151.924	604.097	5633.61	6792.9	6120.59
200	4725.24	5957.32	5678.85	5410.07	5847.49	4964.81	5329.65	4457.72	5225.19	5270.73	5252.27	5422.09	4610.85	5362.06	5036.56	5568.71	5619.85	5794.35	5001.58	5208.45	4350.67	6691.5	7317.7	6976.23	5037.11	6094.68	6683.77	5823.19	5530.81	6443.87	3056.66	163.576	694.105	6925.12	8238.75	7484.82
220	5512.86	6954.35	6801.59	6535.13	6848.44	6048.26	6364.64	5380.1	6396.09	6374.89	6361.3	6481.16	5498.78	6339.73	6050.14	6652.6	6644.7	6833.23	6083.89	6274.98	5357.56	7918.37	8555.33	8244.36	6006.13	7126.37	7733.95	6901.54	6645.26	7569.85	3672.56	166.98	808.744	8193.08	9654.9	8817.79
240	6291.39	7897.19	7897.67	7582.49	7760.23	6998.6	7390.93	6372.28	7439.02	7416.61	7455.97	7483.68	6353.92	7304.94	7084.93	7739.62	7628.09	7894.93	7181.77	7334.18	6453.58	9017.99	9665.66	9437.74	7033.02	8131.27	8811.93	7978.08	7654	8753.54	4221.04	173.321	1032.03	9408.39	10908.9	10035.1
260	7011.68	8932.99	8989.79	8673.06	8807.8	8061.42	8483.96	7359.06	8444.59	8573.16	8544.27	8460.97	7180	8324.91	8110.48	8909.48	8584.29	8915.34	8417.48	8389.23	7451.31	10297.4	10755.1	10594.5	7999.57	9300.7	9796.42	9087.84	8758.26	9818.55	4828.94	189.561	1235.76	10777.7	12232.2	11306.3
280	7674.38	9702.17	9951.12	9620.95	9594.14	8932.78	9363.12	8279.59	9336.1	9478.24	9515.44	9318.01	7974.66	9196.38	9041.75	9779.53	9482.81	9795.29	9412.24	9343.35	8485.81	11229.4	11722.5	11500.5	8874.69	10098	10611.6	9959.61	9643.94	10680.5	5312.07	206.365	1346.09	11897.7	13207.1	12288.5
300	8222.94	10273.7	10701.8	10270.4	10183.5	9766.6	10038.4	9006.13	10217.8	10226.2	10287.9	9971.08	8595.74	9772.06	9764.61	10496.6	10153.6	10528.5	10162.3	10129.7	9461.46	11900.9	12357.3	12318.1	9619.72	10694	11181.7	10601	10444.7	11513.6	5677.28	219.724	1445.84	12718.5	14065.6	13159.5
320	8821.02	11079.7	11532.4	11148.4	10890.3	10567.1	10956.6	9836.68	10926.1	11099.2	11171	10822.2	9249.06	10581.9	10600	11390.4	10937.8	11279	11221	10955	10356.6	12863.9	13231.1	13205.6	10361	11545.1	11933.1	11525.4	11304.8	12293	6185.15	235.873	1528.59	13812.7	14978	14190.9
3391:3285o w/ 3268/69	3391:3285o w/3273/74	3391:3285o w/ 3283/84	3391:3285o w/ 3298/99	3391:3285o w/ 3303/04	3391:3285o w/3313/14	3391:3285o w/ 3318/19	3391:3285o w/ 3323/24	3391:3285o w/ 3338/39	3391:3285o w/3343/44	3391:3285o w/3288/89 (correct flanks)	3391:3285o
10477.7	10868.6	10573.1	11030.8	10143.6	11202.4	10844.2	13100.2	11279.7	11707.8	2649.87	14327.2
time (minutes)	3392:3290o w/ 3263/64	3392:3290o w/ 3263/64	3392:3290o w/ 3263/64	3392:3290o w/ 3268/69	3392:3290o w/ 3268/69	3392:3290o w/ 3268/69	3392:3290o w/3273/74	3392:3290o w/3273/74	3392:3290o w/3273/74	3392:3290ow/ 3283/84	3392:3290o w/ 3283/84	3392:3290o w/ 3283/84	3392:3290ow/ 3298/99	3392:3290ow/ 3298/99	3392:3290o w/ 3298/99	3392:3290o w/ 3303/04	3392:3290o w/ 3303/04	3392:3290o w/ 3303/04	3392:3290o w/3313/14	3392:3290o w/3313/14	3392:3290o w/3313/14	3392:3290o w/ 3318/19	3392:3290o w/ 3318/19	3392:3290o w/ 3318/19	3392:3290o w/ 3323/24	3392:3290o w/ 3323/24	3392:3290o w/ 3323/24	3392:3290o w/ 3338/39	3392:3290o w/ 3338/39	3392:3290o w/ 3338/39	3392:3290o w/3343/44	3392:3290o w/3343/44	3392:3290o w/3343/44	3392:3290o w/ 3293/94	3392:3290o w/ 3293/94	3392:3290o w/ 3293/94	3392:3290o	3392:3290o	3392:3290o	vB	vB	vB	Water	Water	Water	F.	F.	F.
20	105.283	91.595	97.456	144.539	160.58	146.179	142.948	141.626	140.189	140.397	141.323	140.395	142.201	146.804	146.901	115.164	132.796	98.631	122.904	142.292	139.775	138.568	138.209	129.263	136.455	137.179	141.294	129.882	133.496	133.143	136.788	131.218	136.161	131.519	136.447	133.537	128.078	124.822	133.948	237.593	215.665	243.893	144.191	142.907	141.772	3313.23	3105.74	2910.26
40				298.93	474.326	316.334	328.895	329.968	345.889	304.524	329.753	261.688	335.728	364.794	437.072	169.008	313.928	425.563	894.578	259.414	289.402	329.589	356.208	240.274	272.823	363.376	415.365	725.136	384.059	435.24	337.455	557.096	485.05	98.337	100.618	98.654	394.648	524.887	592.707	456.914	411.73	503.654	103.696	105.069	103.726	2833.31	2699.6	2606.97
60	1078.75	873.079	693.249	1422.06	2737.82	1760.62	1840.73	1829.46	1932.7	1666.35	1786.14	1272.62	1834.4	1959.7	2308.33	690.984	1550.55	2871.12	4665.41	1258.04	1504.72	1695.35	1905.45	1153.57	1346.88	1988.2	2113.05	3631.75	1943.95	2339.03	1779.73	3050.66	2693.5	98.742	99.058	97.585	1993.29	2669.35	2962.1	936.548	883.949	1129.9	98.334	98.246	102.385	2777.78	2639.49	2580.11
80	4188.29	3858.5	3666.44	3467.27	7013.93	4406.91	4789.71	4673.35	5145.51	4366.98	4659.35	3203.13	4713.5	4957.04	5746.6	1714.97	3860.18	6403.04	10594.4	3119.71	3915.7	4245.75	4889.51	2882.8	3390.38	4948.77	5179.82	8425.39	4788.75	5823.4	4471.8	7585.18	6842.77	106.677	107.662	104.008	4863.25	6361.57	6906.26	1460.17	1488.07	1891.25	98.751	102.7	105.9	2807.62	2697.18	2598.79
100				6000.7	11795.7	7641.61	8297.63	8145.04	9058.31	7592.6	8264.05	5561.97	8205.44	8849.36	9759.92	2813.13	6547.34	10115.9	16410.9	5476.8	6750.87	7185.36	8532.77	5078.65	5731.78	8673.81	8825.05	13662	8183.39	9841.07	7693.72	12628.7	11764.9	132.33	133.369	120.31	8175.13	10655.8	11490	2248.37	2125.11	2805.4	97.494	98.889	102.616	2781.67	2675.26	2624.13
120	11504.3	9982.77	10350.5	8719.73	17170.1	11006.8	12186.5	11833	13144	11064	12187.6	8110.77	11978.7	12923.8	14212.4	2995.51	9529.52	13612.1	21281.3	7876.62	9877.59	10283.7	12425.5	7440.24	8255.15	12404.7	12664.2	19093.2	11937.9	14321.6	11280.9	18465.5	16900.8	178.839	175.748	142.483	11814.4	15409.1	16953.6	4260.67	2739.82	3740.98	98.378	100.637	105.643	2770.81	2684.22	2588.72
140				11460.6	22112.3	14860	16505	15953.8	17508.6	15199.2	15937.7	11036.1	15986.6	17300.8	19032.2	3557.37	13206.2	17305	24364.7	10461.5	13098.1	14959.2	16682.3	9907.67	10856.1	16522.9	17346.2	23928.5	16010.2	19234.7	14938.6	25130.6	22466.5	237.991	227.107	183.927	16279.7	21282.1	23161.9	9361.52	3462.38	4588.91	98.541	95.41	103.129	2798.11	2662.15	2597.84
160	20241.1	18785.3	19291.7	15561.2	26892.5	19648.3	21321	20771.9	21971.6	20608.5	20986.3	15616.8	20668.4	22404.5	24177.6	4527.78	18036.3	20720.6	27975.6	14407	17016.9	20156.6	22302.8	12242.7	15342.2	21127.9	22767.4	28104.2	21376.9	24222.6	20598	30335.8	27796.5	288.363	280.235	223.617	22111.3	26341	28759.4	11033.1	4359.81	5522.53	98.153	99.355	101.948	2793.71	2661.34	2607.36
180	29758.1	28106.9	29173.9	20366.7	30984	23825.9	25886.6	25130.3	26322.8	25136.3	26156.5	20343.7	25264.3	27371.3	28663.4	5521.16	22403.5	23809.4	31823.4	19427.2	21793.7	24592.6	27178.6	14627.6	20170.9	25416.2	27330.3	31992	26368.3	28698	25686.8	34713.3	32207	337.021	330.71	253.514	26722.3	30411.7	33127	12560.6	5578.84	6742.47	97.473	97.945	102.03	2840.44	2663.01	2617.12
200	36862.4	35381.1	37872.9	24097.6	33487	26770.1	28839.2	28035.6	29811.2	28211	29691.5	24326.8	28457.7	31507.1	32018.8	6468.12	25295.2	26467.3	34356.7	23329.6	25709.9	27875.5	30652.8	17216.5	23384	28864.4	31182.6	34999.2	29471	31556.9	29291.4	37779.3	35686.2	365.817	359.27	280.75	29953.9	33475.4	36510	13823.8	6975.16	8286.51	98.224	101.471	98.685	2796.3	2662.45	2616.16
220				27214.6	35702.6	29221.2	31400.1	30652.6	32391.6	31180.2	32648.7	27530.1	31285	34714.6	34969.2	7368.53	28254.7	28993.9	36638.4	26632.9	28774.1	30862.4	33581.2	19405.4	26454.2	31685.6	34352.5	37299.3	32338.1	34333.6	32369.7	40101.4	38281.8	395.735	383.998	303.605	32839.3	36018.1	39373.5	15047	8827.95	10995.2	95.518	98.323	103.521	2803.03	2666.66	2625.7
240	40721	39196.5	42767.1	29908.1	37136.3	31349.1	33552.1	32751.3	34328.9	33705	35129.1	30496.9	33483.2	37337.8	37466.1	8386.99	30547.8	31169	38529.6	29703.8	31545.9	33524	36014.8	21292.9	29261.4	34025.1	37241.4	39240.9	34644.9	36476	35235.8	41982.4	40243.6	425.174	413.811	326.102	35057.9	37955.4	41460.3	16143.9	11632	14325.9	95.708	100.134	101.68	2806.39	2678.41	2639.25
260				32421.8	38852.5	33430.9	35947.3	35052.7	36181.1	36093.8	37405	33075.9	36023.2	39681.1	39611.5	9418.89	33060.2	33242.9	40529.4	32505.4	33848	36109.3	38102.7	22906.9	32084.6	36184.2	39763.6	40723.8	37204	38180.3	37741	43645.7	41935.4	457.094	441.533	338.071	37371.3	39612.7	43330.2	17285.8	15172.5	17429.1	99.564	132.056	103.426	2862.64	2717.31	2645.97
280	42968	41574.5	45326.5	34291.3	39617	34900.8	37402.5	36436.1	37404.9	37744.4	38874.2	34922.4	37623.5	41023.3	41180.1	10336.9	34584.5	34735.5	41624.2	34587.2	35719.4	37622.5	39553.3	24419.7	33864.4	37749.1	41359.9	41614.6	38559.8	39301.3	39331.5	44213.5	42984.8	469.86	454.815	346.539	38659.6	40564.5	44453.9	18146.7	17800.7	19590.7	98.688	121.966	102.583	2852.42	2688.02	2639.54
300	43966.9	42466.9	46670.6	35681.5	39700.9	35754.7	37967.3	37389.5	38628.6	38273.9	39866.5	36841.2	38626.3	42028.5	41819.7	11242.3	35318.7	35719.3	41949.1	35644.1	37091.1	38424.4	40363	26076.3	34918.1	38684.6	42237.7	42406.6	39083.2	39717	39984	44647.6	43614.2	473.822	467.041	357.27	39060.3	40963.6	44999.1	19020.7	19540.4	21199.6	99.64	123.65	103.265	2835.67	2681.02	2670.09
320	43997.4	42353.4	46991.9	36982.2	40804.4	36593.4	39417.6	38312	39618.1	39725.6	40920.8	37750.3	40194.9	43328.4	43095	12239.9	36790	36813.4	43079.8	37370.2	38338.3	39997.7	41549	26983.8	36721.8	39882.4	43500.2	42761.5	40458.7	40611.2	41775	45182.6	44402.4	498.905	481.251	365.877	40468.2	41864.5	45986.6	19844.6	21459.6	22859.7	98.364	125.63	103.305	2862.53	2713.15	2675.92
3392:3290o w/ 3268/69	3392:3290o w/3273/74	3392:3290o w/ 3283/84	3392:3290ow/ 3298/99	3392:3290o w/ 3303/04	3392:3290o w/3313/14	3392:3290o w/ 3318/19	3392:3290o w/ 3323/24	3392:3290o w/ 3338/39	3392:3290o w/3343/44	3392:3290o w/ 3293/94	3392:3290o	3392:3290o w/ 3263/64
38126.7	39115.9	39465.6	42206.1	28614.4	39596.1	36176.8	40034.8	41277.2	43786.7	448.678	42773.1	44447.6

## Sheet: 1012
3393:3295o w/ 3268/69	3393:3295o w/ 3268/69	3393:3295o w/ 3268/69	3393:3295o w/3273/74	3393:3295o w/3273/74	3393:3295o w/3273/74	3393:3295o w/ 3283/84	3393:3295o w/ 3283/84	3393:3295o w/ 3283/84	3393:3295o w/ 3263/64	3393:3295o w/ 3263/64	3393:3295o w/ 3263/64
3393:3295o w/ 3303/04	3393:3295o w/ 3303/04	3393:3295o w/ 3303/04	3393:3295o w/3313/14	3393:3295o w/3313/14	3393:3295o w/3313/14	3393:3295o w/ 3318/19	3393:3295o w/ 3318/19	3393:3295o w/ 3318/19	3393:3295o w/ 3323/24	3393:3295o w/ 3323/24	3393:3295o w/ 3323/24		E1	E2	E3	E4	E5	E6	E7	E8	E9	E10	E11	E12
3393:3295o w/ 3338/39	3393:3295o w/ 3338/39	3393:3295o w/ 3338/39	3393:3295o w/3343/44	3393:3295o w/3343/44	3393:3295o w/3343/44	3393:3295o w/3298/99	3393:3295o w/3298/99	3393:3295o w/3298/99	3393:3295o	3393:3295o	3393:3295o		3394:3300o	3394:3300o	3394:3300o	3394:3300o	3394:3300o	3394:3300o	3394:3300ow/ 3318/19	3394:3300o	3394:3300o	3394:3300o	3394:3300o	3394:3300o
3394:3300ow/ 3268/69	3394:3300o w/ 3268/69	3394:3300o w/ 3268/69	3394:3300o w/3273/74	3394:3300o w/3273/74	3394:3300o w/3273/74	3394:3300ow/ 3283/84	3394:3300o w/ 3283/84	3394:3300o w/ 3283/84	3394:3300ow/ 3298/99	3394:3300ow/ 3298/99	3394:3300ow/ 3298/99		w/	w/	w/	w/3313/14	w/3313/14	w/3313/14		w/ 3318/19	w/ 3318/19	w/ 3323/24	w/ 3323/24	w/ 3323/24
3394:3300o w/ 3263/64	3394:3300o w/ 3263/64	3394:3300o w/ 3263/64	3394:3300o w/3313/14	3394:3300o w/3313/14	3394:3300o w/3313/14	3394:3300o w/ 3318/19	3394:3300o w/ 3318/19	3394:3300o w/ 3318/19	3394:3300o w/ 3323/24	3394:3300o w/ 3323/24	3394:3300o w/ 3323/24
3394:3300o w/ 3338/39	3394:3300o w/ 3338/39	3394:3300o w/ 3338/39	3394:3300o w/3343/44	3394:3300o w/3343/44	3394:3300o w/3343/44	3394:3300o w/ 3303/04	3394:3300o w/ 3303/04	3394:3300o w/ 3303/04	3394:3300o	3394:3300o	3394:3300o
vB	vB	vB	Water	Water	Water	F.	F.	F.
time (minutes)	3393:3295o w/ 3268/69	3393:3295o w/ 3268/69	3393:3295o w/ 3268/69	3393:3295o w/3273/74	3393:3295o w/3273/74	3393:3295o w/3273/74	3393:3295o w/ 3283/84	3393:3295o w/ 3283/84	3393:3295o w/ 3283/84	3393:3295o w/ 3263/64	3393:3295o w/ 3263/64	3393:3295o w/ 3263/64	3393:3295o w/ 3303/04	3393:3295o w/ 3303/04	3393:3295o w/ 3303/04	3393:3295o w/3313/14	3393:3295o w/3313/14	3393:3295o w/3313/14	3393:3295o w/ 3318/19	3393:3295o w/ 3318/19	3393:3295o w/ 3318/19	3393:3295o w/ 3323/24	3393:3295o w/ 3323/24	3393:3295o w/ 3323/24	3393:3295o w/ 3338/39	3393:3295o w/ 3338/39	3393:3295o w/ 3338/39	3393:3295o w/3343/44	3393:3295o w/3343/44	3393:3295o w/3343/44	3393:3295o w/3298/99	3393:3295o w/3298/99	3393:3295o w/3298/99	3393:3295o	3393:3295o	3393:3295o
20	137.118	128.149	102.766	105.249	108.506	105.631	101.676	98.248	103.036	91.067	90.875	89.859	186.09	135.79	107.325	102.703	103.644	105.083	98.28	95.422	97.51	96.074	89.163	80.052	687.683	104.721	104.192	102.506	107.21	104.995	95.701	95.707	99.109	89.505	87.738	81.557
40	133.915	136.241	90.078	92.335	92.637	90.948	84.399	87.17	87.491	79.468	78.777	78.35	162.534	139.377	90.996	85.136	89.554	87.343	85.82	80.891	85.101	85.043	81.267	72.25	608.811	87.929	90.081	85.6	92.123	89.224	79.163	77.992	80.312	78.092	78.887	72.46
60	234.786	221.779	109.12	111.506	107.543	108.343	95.704	106.784	100.057	100.559	97.223	92.282	209.74	254.762	104.965	104.748	106.41	104.743	98.103	96.606	101.837	96.168	97.353	90.035	728.197	109.726	102.263	103.167	105.156	98.499	76.706	74.538	77.304	96.454	94.492	86.632
80	437.953	381.27	160.785	151.09	141.209	147.936	127.393	144.76	121.193	131.228	127.787	121.058	283.175	465.375	137.254	144.703	149.095	134.341	125.008	119.797	135.998	124.62	136.405	117.631	951.947	150.656	136.423	140.012	133.196	127.994	77.554	77.794	79.53	130.12	119.573	109.412
100	691.163	562.985	215.649	200.825	174.876	190.215	161.611	194.451	147.764	171.189	159.311	145.23	382.115	748.384	184.513	185.962	197.133	171.654	157.659	156.434	172.195	155.148	171.926	153.891	1241.65	198.168	175.484	184.385	173.406	160.409	77.605	77.565	79.914	166.456	156.739	134.865
120	948.138	743.04	276.272	257.621	219.891	242.405	198.807	243.736	177.63	221.285	191.16	183.031	488.802	1080.38	230.77	241.76	246.887	215.357	200.607	198.581	218.336	193.279	215.893	186.534	1573.28	242.782	224.05	233.381	216.667	202.222	82.077	84.281	84.695	208.109	199.6	173.644
140	1125.06	874.454	337.501	336.021	272.951	297.872	245.399	289.186	225.345	261.812	236.716	225.136	624.883	1417.99	294.078	291.24	302.175	274.613	253.018	249.833	271.893	239.605	258.156	228.461	1934.19	296.806	275.983	303.734	273.112	254.008	79.216	87.178	91.367	262.331	243.532	216.892
160	1273.62	996.236	395.765	398.557	316.61	347.079	288.739	335.418	265.648	292.665	274.901	261.315	737.734	1726.92	360.101	335.142	349.524	319.504	292.304	287.91	314.076	284.81	294.599	263.849	2245.21	343.395	319.388	358.704	333.565	293.7	79.131	93.513	93.293	300.316	288.658	248.611
180	1413.27	1113.24	440.265	441.034	347.04	381.276	322.425	371.023	297.322	328.654	300.793	289.452	851.232	1999.18	408.454	366.333	380.517	358.509	334.753	313.074	355.261	322.933	332.729	301.067	2530.28	378.265	356.218	403.252	376.317	331.76	73.679	95.953	99.914	338.659	318.758	285.134
200	1549.76	1203.13	476.067	483.206	381.958	419.225	352.654	408.637	332.687	361.048	338.112	310.719	973.075	2274.82	465.486	402.119	411.358	393.369	373.576	350.639	387.056	358.984	362.551	323.12	2801.52	403.542	395.515	439.41	428.2	365.59	76.32	105.244	105.127	370.268	353.879	318.491
220	1661	1281	492.803	515.441	398.976	442.326	377.082	435.386	352.677	372.123	361.246	331.454	1061.72	2535.83	493.17	425.66	418.806	414.726	391.23	364.823	409.456	381.976	388.44	339.518	3030.58	417.48	429.885	475.67	461.155	397.628	78.002	104.81	105.154	395.906	378.677	354.027
240	1751.57	1326.68	514.533	535.676	422.707	461.507	395.178	451.383	369.199	395.923	377.674	340.627	1168.79	2758.19	518.63	444.766	432.274	436.971	415.315	372.413	422.139	403.894	394.426	351.436	3224.01	423.367	449.326	495.625	495.164	426.672	79.587	105.059	104.344	418.431	392.003	369.682
260	1828.56	1388.22	534.651	554.224	434.638	480.122	406.056	474.594	390.821	401.808	392.743	350.898	1262.4	2986.33	557.626	455.884	458.505	452.009	423.944	387.154	439.153	433.394	414.667	356.049	3417.5	443.472	470.87	509.047	530.628	443.694	80.794	109.242	110.257	436.379	409.385	396.402
280	1826.13	1374.48	531.518	566.486	433.582	484.857	424.011	474.94	397.434	405.569	393.924	355.117	1320.72	3051.67	562.647	459.916	458.778	458.872	435.393	385.886	439.96	439.671	412.979	365.913	3490.08	436.516	485.913	517.602	543.328	452.087	83.493	105.02	106.826	432.588	416.447	410.583
300	1906.05	1463.14	567.724	595.061	463.032	500.529	440.441	499.637	415.865	427.299	417.529	371.931	1404.77	3347.11	588.328	485.347	474	477.253	453.788	408.201	453.901	472.329	444.324	378.95	3658.92	469.955	509.017	545.466	580.851	471.741	86.765	110.458	109.893	466.081	439.995	440.51
320	1902.55	1423.07	574.371	607.954	473.694	504.719	449.419	498.466	414.225	425.163	417.934	370.486	1452.23	3338.12	601.739	474.193	481.757	476.284	450.606	409.732	447.294	466.466	432.641	374.316	3681.51	458.655	512.259	548.789	599.002	479.094	85.041	109.902	108.566	461.07	427.54	447.496
3393:3295o w/ 3263/64	3393:3295o w/ 3268/69	3393:3295o w/3273/74	3393:3295o w/ 3283/84	3393:3295o w/ 3303/04	3393:3295o w/3313/14	3393:3295o w/ 3318/19	3393:3295o w/ 3323/24	3393:3295o w/ 3338/39	3393:3295o w/3343/44	3393:3295o w/3298/99 (correct flanks)	3393:3295o
484.201	1300	528.789	454.037	1797.36	477.411	435.877	424.474	1550.81	542.295	101.17	445.369
time (minutes)	3394:3300ow/ 3268/69	3394:3300o w/ 3268/69	3394:3300o w/ 3268/69	3394:3300o w/3273/74	3394:3300o w/3273/74	3394:3300o w/3273/74	3394:3300ow/ 3283/84	3394:3300o w/ 3283/84	3394:3300o w/ 3283/84	3394:3300ow/ 3293/94	3394:3300ow/ 3293/94	3394:3300ow/ 3293/94	3394:3300ow/ 3298/99	3394:3300ow/ 3298/99	3394:3300ow/ 3298/99	3394:3300o w/ 3263/64	3394:3300o w/ 3263/64	3394:3300o w/ 3263/64	3394:3300o w/3313/14	3394:3300o w/3313/14	3394:3300o w/3313/14	3394:3300o w/ 3318/19	3394:3300o w/ 3318/19	3394:3300o w/ 3318/19	3394:3300o w/ 3323/24	3394:3300o w/ 3323/24	3394:3300o w/ 3323/24	3394:3300o w/ 3338/39	3394:3300o w/ 3338/39	3394:3300o w/ 3338/39	3394:3300o w/3343/44	3394:3300o w/3343/44	3394:3300o w/3343/44	3394:3300o w/ 3303/04	3394:3300o w/ 3303/04	3394:3300o w/ 3303/04	3394:3300o	3394:3300o	3394:3300o	vB	vB	vB	Water	Water	Water	F.	F.	F.
20	211.565	118.474	112.926	104.04	103.473	103.604	96.012	91.384	98.233	105.596	99.534	104.949	94.12	85.361	82.628	431.804	103.577	107.388	103.186	104.286	102.104	94.1	93.218	100.601	92.322	88.106	80.115	617.936	381.391	98.745	97.879	100.847	103.772	96.645	93.279	96.409	76.948	86.644	81.795	275.888	255.209	334.576	102.502	102.258	99.54	2021.34	1994.01	1927.85
40	179.18	106.26	99.824	91.177	95.381	90.934	91.961	86.854	92.105				84.745	79.907	78.503	352.988	89.038	96.177	94.307	95.029	89.782	87.412	87.974	87.281	85.137	83.72	77.263	513.221	375.473	90.232	90.429	87.48	87.094	79.946	77.78	83.487	78.819	80.168	78.835	515.578	521.837	674.582	83.301	85.706	84.495	1823.86	1824.81	1744.04
60	227.882	160.649	181.777	149.378	166.68	141.38	166.781	165.711	152.862	94.214	97.558	99.284	144.485	150.776	129.688	397.901	144.699	157.997	166.073	156.269	142.76	150.895	140.1	155.754	173.015	157.965	141.252	567.187	488.654	157.402	153.997	125.278	119.04	81.775	75.3	83.547	144.087	150.308	160.439	1094.13	1208.23	1506.97	81.651	85.987	81.685	1799.92	1840.39	1775.33
80	405.313	371.711	437.399	342.658	375.929	306.759	422.261	409.685	362.57	174.609	200.872	219.155	336.527	363.529	281.187	591.361	317.614	360.756	416.529	367.173	319.947	374.241	337.854	354.425	457.259	387.375	327.505	792.817	755.366	407.663	376.612	241.675	213.734	82.403	76.41	81.524	329.565	348.015	406.557	1844.93	2057.93	2529.28	85.835	85.084	83.328	1810.91	1842.39	1773.58
100	750.365	793.965	955.334	739.014	808.283	631.9	932.783	932.545	769.23				739.411	838.394	560.25	1025.53	692.256	788.674	919.246	805.062	658.241	843.211	734.328	784.973	1087.89	918.252	725.097	1331.44	1265.13	970.649	882.728	461.919	412.382	82.093	77.579	82.183	669.154	784.067	937.005	2628.4	2927.86	3566.27	82.292	84.987	82.266	1805.67	1850.6	1770.79
120	1518.44	1607.74	1815.09	1489.7	1492.78	1245.37	1719.38	1786.77	1502.18	446.033	568.245	608.585	1472.5	1751.61	1144.84	1844.21	1379.39	1559.47	1746.54	1589.74	1393.27	1721.65	1517.42	1646.74	2049.36	1801.69	1459.02	2237.04	2108.62	1934.15	1785.14	810.974	702.221	79.113	76.934	87.116	1159.39	1431.19	1790.38	3501.87	3891.6	4622.8	81.94	83.762	81.589	1767.5	1798.73	1757.6
140	2446.04	2651.55	2941.88	2499.79	2397.04	2037.48	2799.37	2812.01	2456.68				2347.11	2811.17	1870.1	2859.03	2241.62	2618.36	2798.43	2719.71	2376	2873.89	2503.57	2681.2	3167.38	2870.33	2333.89	3315.5	3213.49	3166.28	2852.61	1502.34	1291.8	77.562	74.028	91.411	1791.04	2279.6	2764.41	4574.64	5039.81	5789.11	83.534	86.821	81.99	1806.34	1840.54	1765.95
160	3522.8	3752.45	4077.35	3572.57	3370.18	2961.15	3894.12	3889.11	3510.57	1008	1314.47	1328.52	3380.86	3959.89	2735.13	4017.11	3264.84	3773.16	3885.76	3887.91	3462.61	4119.7	3555.26	3819.99	4310.13	3994.13	3308.52	4485.31	4406.59	4490.67	4032.47	2254.96	1947.79	72.773	67.545	91.86	2519.45	3198.05	3850.71	6006.43	6398.85	7061.41	83.019	84.933	80.636	1818.12	1855.4	1773.21
180	4705.51	4853.66	5173.3	4685.83	4338.93	3970.84	4921.06	4946.1	4571.42	2024.88	2544.3	2540.84	4446.33	5154.13	3627.55	5176.31	4340.42	4874.62	4963.9	5075.13	4649.92	5431.63	4691.47	5036.41	5464.04	5140.52	4368.55	5706.88	5666.49	5769.88	5161.89	3065.97	2676.32	72.905	65.664	92.527	3279.19	4184.58	4920.56	7663.07	8103.96	8643	82.966	83.772	80.664	1791.87	1843.81	1790.41
200	5934.83	5982.11	6258.98	5826.59	5329.68	5038.13	6081.69	5895.44	5632.8	3465.22	4079.37	4069.17	5485.31	6420.11	4632.19	6362.11	5381.32	6061.24	6037.61	6340.49	5899.97	6936.78	5845.07	6286.19	6485.91	6343.78	5352.34	6885.88	6886.66	7163.1	6261.76	3996.55	3502.96	75.251	67.716	92.032	4069.27	5223.72	6049.49	10455.7	10507.4	11087.4	83.72	83.356	80.398	1857.48	1886.21	1786.52
220	7040.2	6913.45	7118.14	6903.11	6119.4	5985.31	6941.18	6413.02	6490.03				6331.05	7534.24	5562.35	7432.9	6351.25	7140.05	6876.26	7441.01	7021.1	8145.46	6851.3	7367.11	7261.32	7323.16	6243.73	7920.12	8037.89	8303.2	7206.29	4915.6	4342.14	76.688	69.861	90.944	4809.72	6130.7	7017.35	13468.9	13580	14047.5	82.834	82.589	81.897	1847.47	1879.04	1792.41
240	8008.08	7706.07	7761.7	7789.15	6757.35	6813.1	7544.32	6741.18	7027.04	4956.95	5486.2	5518.77	6886.23	8406.02	6378.86	8374.11	7162.59	8039.61	7416.59	8367.31	8034.52	9242.61	7724.81	8230.92	7683.13	8057.06	6931.21	8717.88	9102.63	9319.23	7947.66	5837.88	5167.63	77.047	67.785	87.483	5550.46	6920.84	7837.32	16262.6	16653.5	17196.9	81.363	83.832	81.852	1858.57	1872.91	1791.13
260	8934.32	8339.4	8216.74	8619.56	7273.52	7494.66	7709	7117.61	7479.58				7321.71	9351.29	7128.96	9267.82	8014.9	8890.67	7715.09	9278.97	8988.31	10171.3	8560.67	9090.02	8074.25	8791.39	7528.04	9625.91	10238.3	10321.4	8670.36	6801.3	6035.45	82.571	71.299	93.57	6331.79	7774.83	8666.29	18639	19497.4	19906.7	84.808	83.662	81.324	1851.25	1893.71	1819.78
280	9529.62	8399.4	8258.09	9117.13	7416.86	7726.77	7936.85	7176.15	7640.99	6356.76	6695.52	6839.39	7502.02	9852.43	7601.9	9825.65	8124.3	9337.14	7903.74	9828.75	9535.21	10968.7	8874.51	9397.68	8143.68	9058.61	7680.55	9999.62	10774.4	10891.7	8985.89	7495.46	6668.08	80.117	71.489	98.055	6827.21	8328.19	9165.06	20149.8	20963.7	21479.8	80.146	85.734	80.549	1855.84	1880.12	1796.66
300	10144.7	9058.43	8660.86	9616.68	7840.52	8175.88	8196.41	7652.66	8115.65	7496.81	7635.77	7774.66	8093.24	10527.5	8138.49	10431.3	8819.32	9950.43	8342.78	10479.4	10375.5	11644.6	9507.48	9990.4	8758.5	9471.69	8106.73	10740.7	12025.1	11823.7	9522.41	8386.98	7552.09	88.877	73.477	99.882	7761.92	9110.57	9918.14	22130.3	23584.4	23596.1	78.872	88.324	83.441	1880.51	1927.58	1863.92
320	10340.9	9015.51	8682.58	9646.05	7984.06	8284	8293.33	7630.97	8097.32	8286.52	8217.12	8524.31	8014.45	10576.4	8197.13	10520.9	8787.1	10055.8	8401.61	10630.7	10533.6	11887.1	9494.42	10025.1	8708.84	9442.43	8191.67	10971.1	12246.4	12128	9516.44	8971.93	8064.02	87.439	73.575	100.67	8087.67	9347.67	10162.9	23539.5	24522.7	24745.8	84.009	84.481	82.274	1848.31	1907.29	1811.75
3394:3300o w/ 3263/64	3394:3300o w/ 3268/69	3394:3300o w/3273/74	3394:3300o w/ 3283/84	3394:3300ow/ 3298/99	3394:3300o w/3313/14	3394:3300o w/ 3318/19	3394:3300o w/ 3323/24	3394:3300o w/ 3338/39	3394:3300o w/3343/44	3394:3300o w/ 3303/04	3394:3300o	3394:3300ow/ 3293/94
8128.45	9346.35	8638.04	8007.21	8929.33	9855.31	10468.9	8780.98	11781.8	8850.8	87.228	9199.41	8342.65

## Sheet: 1013
3395:3305o w/ 3263/64	3395:3305o w/ 3263/64	3395:3305o w/ 3263/64	3395:3305o w/3268/69	3395:3305o w/3268/69	3395:3305o w/3268/69	3395:3305o w/ 3273/74	3395:3305o w/ 3273/74	3395:3305o w/ 3273/74	3395:3305ow/ 3283/84	3395:3305ow/ 3283/84	3395:3305ow/ 3283/84
3395:3305o w/ 3303/04	3395:3305o w/ 3303/04	3395:3305o w/ 3303/04	3395:3305o w/3313/14	3395:3305o w/3313/14	3395:3305o w/3313/14	3395:3305o w/ 3318/19	3395:3305o w/ 3318/19	3395:3305o w/ 3318/19	3395:3305o w/ 3323/24	3395:3305o w/ 3323/24	3395:3305o w/ 3323/24
3395:3305o w/ 3338/39	3395:3305o w/ 3338/39	3395:3305o w/ 3338/39	3395:3305o w/3343/44	3395:3305o w/3343/44	3395:3305o w/3343/44	3395:3305o w/3308/09	3395:3305o w/3308/09	3395:3305o w/3308/09	3395:3305o	3395:3305o	3395:3305o
vB	vB	vB	Water	Water	Water	F.	F.	F.
time (minutes)	3395:3305o w/ 3263/64	3395:3305o w/ 3263/64	3395:3305o w/ 3263/64	3395:3305o w/3268/69	3395:3305o w/3268/69	3395:3305o w/3268/69	3395:3305o w/ 3273/74	3395:3305o w/ 3273/74	3395:3305o w/ 3273/74	3395:3305ow/ 3283/84	3395:3305ow/ 3283/84	3395:3305ow/ 3283/84	3395:3305o w/ 3303/04	3395:3305o w/ 3303/04	3395:3305o w/ 3303/04	3395:3305o w/3313/14	3395:3305o w/3313/14	3395:3305o w/3313/14	3395:3305o w/ 3318/19	3395:3305o w/ 3318/19	3395:3305o w/ 3318/19	3395:3305o w/ 3323/24	3395:3305o w/ 3323/24	3395:3305o w/ 3323/24	3395:3305o w/ 3338/39	3395:3305o w/ 3338/39	3395:3305o w/ 3338/39	3395:3305o w/3343/44	3395:3305o w/3343/44	3395:3305o w/3343/44	3395:3305o w/3308/09	3395:3305o w/3308/09	3395:3305o w/3308/09	3395:3305o	3395:3305o	3395:3305o	vB	vB	vB	Water	Water	Water	F.	F.	F.
20	77.473	100.497	102.301	107.174	105.143	106.104	103.879	101.099	100.781	102.209	92.499	86.41	107.733	98.922	106.308	102.64	98.871	97.125	102.299	99.129	98.409	98.286	93.421	82.578	189.648	110.531	107.399	105.433	102.644	103.153	110.603	97.346	95.51	96.164	89.888	83.453	100.14	105.243	104.232	103.958	104.277	104.497	2243.86	2150.64	2183.41
40	79.342	164.001	154.694	170.542	193.378	131.56	109.154	237.296	390.177	149.453	162.615	247.593	171.317	192.925	147.587	86.685	81.104	91.477	89.881	184.44	189.238	178.973	165.586	188.904	346.124	167.112	128.374	157.356	155.371	248.613	206.112	182.012	122.176	194.291	203.698	197.308	224.913	310.462	295.795	80.785	84.892	85.338	2028.47	1968.75	2011.21
60	264.641	845.349	829.501	939.098	1192.49	633.647	493.936	1442.6	2127.61	822.19	986.545	1337.4	768.095	1147.06	767.553	84.582	81.298	255.33	207.97	993.483	1033.11	941.431	825.559	894.232	1198.49	770.386	506.998	802.137	802.93	1481.16	1146.87	947.914	480.892	1030.09	1104.24	913.935	564.473	802.735	760.715	80.286	81.544	83.589	2092.79	2017.15	2028.75
80	846.922	1977.72	1904.74	2184.96	2793.29	1529.51	1234.33	3324.91	4710.77	1920.67	2177.27	2916.51	1659.15	2702.74	1754.18	85.793	80.904	667.917	481.56	2259.27	2341.59	2134.3	1778.32	1923.33	2370.17	1675.86	1122.55	1836.82	1836.19	3334.73	2560.06	2128.72	1016.12	2239.59	2346.31	1918.14	988.771	1397.7	1328.48	78.932	81.09	77.777	2086.43	1990.18	2012.43
100	1784.64	3375	3207.39	3649.56	4630.98	2588.81	2078.62	5531.4	7724.41	3251.52	3604.72	4649.29	2736.85	4548.6	2940.76	85.515	80.138	1149.99	811.027	3802.26	3906.12	3545.95	2918.89	3098.3	3701.84	2778.83	1862.57	3062.59	3083.34	5443.81	4158.63	3544.66	1642.55	3621.39	3766.27	3034.76	1483.83	2086.09	1768.49	84.306	82.635	82.702	2066.24	2019.78	2022.9
120	2930.88	4768.11	4498.17	5106.69	6504.64	3638.4	2940.55	7750.98	10867.5	4581.33	4998.68	6366.02	3885.41	6414.66	4170.15	84.717	80.749	1661.71	1160.44	5311.1	5478.77	5008.22	4103.74	4234.77	5065.21	3860.13	2666.47	4349.63	4342.51	7559.51	5783.53	4995.82	2322.53	5052.36	5174.25	4124.44	2024.79	2790.83	2540.06	89.725	84.402	80.494	2074.03	2014.3	2009.28
140	4259.67	6351.79	5848.27	6532.47	8458.08	4738.68	3806.27	9993.99	14068.3	5979.32	6466.61	8109.76	5022.06	8438.06	5389.77	85.497	84.652	2119.69	1480.97	6958.76	7085.33	6542.49	5328.82	5498.63	6336.94	5101.02	3504.15	5626.42	5639.96	9698.44	7457.94	6453.72	3039.01	6547.28	6704.04	5277.23	2608.43	3614.7	3375.7	95.952	79.78	83.084	2094.45	2028.09	2051.72
160	5550.88	7812.4	7051.76	7927.92	10054.6	5746.56	4617.72	12000.1	17168.8	7262.36	7780.89	9727.67	6096.42	10238.1	6524.83	89.59	87.204	2562.31	1802.86	8508.05	8654.01	7976.61	6462.8	6660.14	7484.68	6232.36	4274.77	6898.54	6817.99	11712.1	8973.31	7817.19	3671.51	7890.59	7978.82	6287.02	3263.72	4352.78	4174.71	96.257	82.588	80.857	2097.34	2029.29	2065.8
180	6748.39	8852.25	8081.55	9122.78	11555.3	6573.68	5280.92	13640.7	19513.6	8288.15	8793.44	10949	7303.47	11637.8	7529.42	90.309	89.239	2875.99	2054.87	9895.87	9959.54	9191.95	7394.41	7720.38	8595.33	7267.02	5457.05	8021.23	8011.96	13334	10213.8	9111.69	4261.04	8932.4	9141.83	7162.99	3936.53	5046.64	4934.5	97.263	79.356	80.686	2052.02	2002.44	2028.83
200	7850.18	9952.37	9344.5	10170.4	12878.6	7333.47	5942.59	15264.8	21653	9422.06	9782.45	12072.6	8894.33	12928.4	8522.73	90.874	88.824	3198.48	2291.7	11459.2	11362.9	10550.5	8871.98	9237.46	9749.65	9558.1	7462.42	9191.12	9205.44	15161.6	11628.8	10610.2	4780.05	10035.5	10393	8081.89	4738.35	5938.98	5846.54	98.125	78.854	79.792	2090.57	1997.26	2016.49
220	9040.94	11440.1	10894.2	11575.1	14669.8	8253.87	6617.08	17087.7	24029.7	10869.4	11006	13609.1	10851.9	14670.2	9977.8	98.614	88.469	3496.02	2545.15	13426	13139.7	12485.4	10935.7	10891.7	11228.5	11849.8	9301.35	10694.4	10917.2	17091.9	13267.2	12494.5	5466.67	11597.8	11995.5	9369.11	5837.59	7588.57	7227.6	98.389	81.821	81.345	2096.44	2028.35	2033.01
240	9970.48	12154.5	12193.8	12855	16247.7	8963.95	7169.06	18304.6	25248.8	11743.5	11717.3	14730.8	12207.2	15383.3	11208.8	218.487	91.546	3669.88	2707.89	14729.1	14454.6	13650.8	12087.7	12067.4	12247.1	13161.9	10828.8	12258.7	12526.9	18407.5	14415.4	13640.7	5949.09	12324.7	12740.2	10251.6	7323.46	9482.86	9043.59	98.031	80.095	77.924	2070.92	2017.83	2018.07
260	10798.5	13274.8	13338	14034.1	17513.3	9852.36	7851.76	19491.5	26487.4	12682.1	12657.4	15790.5	13419.5	16295.2	12237	296.447	92.457	3888.22	2875.39	15842.1	15694.8	14812	13205	13209.9	13224.9	14568	12382.3	13661.8	13951.6	19598	15581	14778.7	6677.25	13075.4	13486	11034	9889.41	11678.4	11259.8	97.331	80.636	76.776	2065.68	2004.66	2020.21
280	11612.1	14283.8	14370.8	14958.4	18389.3	10644	8450.24	20524.7	27524	13404.3	13494.8	16566.3	14513.6	17056.9	13003.1	358.399	94.953	4060.86	3040.55	16829.4	16561.4	15850.9	14257.6	14190.4	14262.9	15876.8	13559.2	14760.3	15174.2	20396.7	16396	15863.9	7296.77	13784.9	14113.2	11669.7	12417.6	13676.2	13137.7	94.483	80.131	77.373	2067.23	1986.67	2024.7
300	12298.5	15228	15234.6	15784.1	19134.7	11379.2	8888.75	21410.4	28090.1	14210.5	14137.7	17240.3	15524.4	17793.1	13691.4	407.108	97.189	4303.45	3213.9	17705.7	17433.9	16746.4	15201.6	14959.3	15046.5	17090.3	14845.5	15654.2	15984.1	21300.8	17276	16781.2	7825.52	14529	14774.8	12254.5	14390.1	15425.2	14691.6	94.246	81.602	81.165	2088	2021.24	2032.18
320	12994.2	16392.6	16265.8	16638.6	19829.4	12163.5	9438.01	22458.7	28835.5	15164.2	15098.8	18022.7	16544.4	18725.4	14492.3	459.774	96.638	4516.27	3394.84	18582.2	18454.9	17952.8	16371.2	15907.1	15937	18577.2	16129.3	16497.7	16847.5	22317.5	18163.4	17847.7	8553.16	15567.1	15634.3	13000.9	16098	17278.5	16180.8	93.295	82.2	83.872	2092.18	2021.39	2044.76
3395:3305o w/ 3263/64	3395:3305o w/3268/69	3395:3305o w/ 3273/74	3395:3305ow/ 3283/84	3395:3305o w/ 3303/04	3395:3305o w/3313/14	3395:3305o w/ 3318/19	3395:3305o w/ 3323/24	3395:3305o w/ 3338/39	3395:3305o w/3343/44	3395:3305o w/3308/09 (Correct flanks)	3395:3305o
15217.5	16210.5	20244	16095.2	16587.4	1690.89	13477.3	16743.7	16881.2	18554.2	14854.8	14734.1

## Sheet: 1014
3396:3310o w/ 3263/64	3396:3310o w/ 3263/64	3396:3310o w/ 3263/64	3396:3310o w/3268/69	3396:3310o w/3268/69	3396:3310o w/3268/69	3396:3310o w/ 3273/74	3396:3310o w/ 3273/74	3396:3310o w/ 3273/74	3396:3310ow/ 83/84	3396:3310o w/ 83/84	3396:3310o w/ 83/84
3396:3310ow/ 3303/04	3396:3310o w/ 3303/04	3396:3310o w/ 3303/04	3396:3310o w/3308/09	3396:3310o w/3308/09	3396:3310o w/3308/09	3396:3310o w/ 3318/19	3396:3310o w/ 3318/19	3396:3310o w/ 3318/19	3396:3310o w/ 3323/24	3396:3310o w/ 3323/24	3396:3310o w/ 3323/24
3396:3310o w/ 3338/39	3396:3310o w/ 3338/39	3396:3310o w/ 3338/39	3396:3310o w/3343/44	3396:3310o w/3343/44	3396:3310o w/3343/44	3396:3310o w/ 3313/14	3396:3310o w/ 3313/14	3396:3310o w/ 3313/14	3396:3310o	3396:3310o	3396:3310o
3397:3315o w/ 3263/64	3397:3315o w/ 3263/64	3397:3315o w/ 3263/64	3397:3315o w/3268/69	3397:3315o w/3268/69	3397:3315o w/3268/69	3397:3315o w/ 3273/74	3397:3315o w/ 3273/74	3397:3315o w/ 3273/74	3397:3315o w/ 3283/84	3397:3315o w/ 3283/84	3397:3315o w/ 3283/84
3397:3315o w/ 3303/04	3397:3315o w/ 3303/04	3397:3315o w/ 3303/04	3397:3315o w/3308/09	3397:3315o w/3308/09	3397:3315o w/3308/09	3397:3315o w/ 3313/14	3397:3315o w/ 3313/14	3397:3315o w/ 3313/14	3397:3315o w/ 3323/24	3397:3315o w/ 3323/24	3397:3315o w/ 3323/24
3397:3315o w/ 3338/39	3397:3315o w/ 3338/39	3397:3315o w/ 3338/39	3397:3315o w/3343/44	3397:3315o w/3343/44	3397:3315o w/3343/44	3397:3315o w/3318/19	3397:3315o w/3318/19	3397:3315o w/3318/19	3397:3315o	3397:3315o	3397:3315o
vB	vB	vB	Water	Water	Water	F.	F.	F.
time (minutes)	3396:3310o w/ 3263/64	3396:3310o w/ 3263/64	3396:3310o w/ 3263/64	3396:3310o w/3268/69	3396:3310o w/3268/69	3396:3310o w/3268/69	3396:3310o w/ 3273/74	3396:3310o w/ 3273/74	3396:3310o w/ 3273/74	3396:3310ow/ 83/84	3396:3310o w/ 83/84	3396:3310o w/ 83/84	3396:3310o w/ 3293/94	3396:3310o w/ 3293/94	3396:3310o w/ 3293/94	3396:3310ow/ 3303/04	3396:3310o w/ 3303/04	3396:3310o w/ 3303/04	3396:3310o w/3308/09	3396:3310o w/3308/09	3396:3310o w/3308/09	3396:3310o w/ 3318/19	3396:3310o w/ 3318/19	3396:3310o w/ 3318/19	3396:3310o w/ 3323/24	3396:3310o w/ 3323/24	3396:3310o w/ 3323/24	3396:3310o w/ 3338/39	3396:3310o w/ 3338/39	3396:3310o w/ 3338/39	3396:3310o w/3343/44	3396:3310o w/3343/44	3396:3310o w/3343/44	3396:3310o w/ 3313/14	3396:3310o w/ 3313/14	3396:3310o w/ 3313/14	3396:3310o	3396:3310o	3396:3310o
20	178.695	231.843	315.326	249.149	240.618	248.428	147.226	123.471	133.397	129.59	138.907	134.577	109.786	110.672	113.82	144.218	113.421	107.003	116.969	123.565	107.24	125.272	116.607	129.349	125.255	158.182	146.959	93.492	116.546	88.05	98.595	102.906	118.239	84.292	85.197	87.101	117.737	122.946	114.794
40	4862.05	5321.87	8028.49	6028.2	5859.12	6201.39	4621.1	2834.58	3543.46	4032.84	3755.91	4174.26				6869.87	4050.32	3658.17	3938.54	4596.02	3094.49	3389.76	3027.36	4143.73	4255	7930.78	5366.52	3217.89	5052.47	1465.24	2381.04	2787.02	4396.42	101.577	90.676	98.403	4189.4	2403.96	3985.68
60	14885.9	16518.5	24182	20661.2	20830.5	21990.9	18337.7	12914.6	14883.3	18061.3	14300.8	15854.2	1465.33	2101.4	2452.46	21275.7	15329.9	14262.6	17681.1	20591.6	14585.1	14986.5	14404.8	20779.9	19128.3	29771.7	19662.9	12831.5	17239	7102.5	10602.7	14113.7	19336.8	260.212	175.109	211.493	17769.1	10036	16709.9
80	22463.9	25606.1	35456.2	31842	32363.1	34014.7	29525.5	22409.9	25374.4	29383.8	23766.5	25153.8	5366.12	7233.93	7582.39	29869.2	24634.9	23732.3	29593.7	33479	24932.5	25218.4	25738	34589.1	32949.5	44006.8	31479.9	22888.6	26394.2	13776.1	18705.9	24587.8	32355.3	516.572	383.705	440.372	28900.1	17532.2	27425.6
100	31883.5	34495.9	42812.1	39469.8	39971.4	41603.3	37874.8	30573.4	33704.5	39240.8	33161.1	33369.7				38318	32711.9	32255.8	39489.8	42484.3	32825.7	33686.3	36336.5	44715.9	42983.2	50777.7	40274.2	32687.4	33905.8	21932.4	25635	33517	41027.9	786.435	579.399	696.857	37241	27342.9	37211.5
120	39324.6	41981.3	47393.4	44612.9	44586.6	45781.6	43667.2	39165.1	41014.7	46649.5	42274.1	41664.7	15490.6	18338.7	18166.9	43880.2	39235.9	40427.9	45811.6	47786.9	39249	41207.7	44297.9	#Sat	48037.8	#Sat	46560	40122.3	39866.1	31472.5	34525.5	41688.9	46249.8	1062.69	913.584	976.859	43914.7	39652.7	45719.4
140	43380.3	45624.9	49227.5	47341.4	46732.5	47012.7	46921.1	44935.7	45813.7	#Sat	47553.6	46537.3				46462.3	43384.5	44911.1	48933.5	#Sat	42462.8	45571.9	48887.7	#Sat	#Sat	#Sat	50060.6	44442.8	42842.6	38112.2	40193.1	46157.6	48044.6	1292.55	1155.7	1192.48	47357.9	45622.3	50155.2
160	47194.8	48809.9	#Sat	49943.6	49038.1	48798.5	49628.3	49620.4	49590.5	#Sat	#Sat	50417.8	28941.7	30867.2	30505.1	#Sat	46890.3	48497.3	#Sat	49136.7	45448.4	49284.8	#Sat	#Sat	#Sat	#Sat	#Sat	48103.4	45832.4	43864.3	45120.3	#Sat	#Sat	1566.77	1445	1427.32	#Sat	#Sat	#Sat
180	48665.9	#Sat	#Sat	#Sat	49683.6	48753.4	#Sat	#Sat	#Sat	#Sat	#Sat	#Sat	39366.2	40971.3	40105.1	#Sat	48513.4	#Sat	#Sat	49284.4	46674.9	#Sat	#Sat	#Sat	#Sat	#Sat	#Sat	#Sat	46959.3	46893.1	47832.4	#Sat	#Sat	1762.17	1690.79	1615.63	#Sat	#Sat	#Sat
200	48799.2	#Sat	#Sat	#Sat	49675.8	48684.4	#Sat	#Sat	#Sat	#Sat	#Sat	#Sat	46771.8	47011	46130.3	#Sat	48357.5	#Sat	#Sat	48765.8	47045.2	#Sat	#Sat	#Sat	#Sat	46714.3	#Sat	#Sat	46665.5	49073.8	48836.8	#Sat	#Sat	1936.51	1903.22	1797.45	#Sat	#Sat	#Sat
220	49114.8	#Sat	#Sat	#Sat	#Sat	48544.7	#Sat	#Sat	#Sat	#Sat	#Sat	#Sat				#Sat	48989.3	#Sat	#Sat	48986.3	47405	#Sat	#Sat	#Sat	#Sat	46145.3	#Sat	49411.5	46963.2	#Sat	#Sat	#Sat	#Sat	2108.19	2096	1956.78	#Sat	#Sat	#Sat
240	49400	#Sat	#Sat	#Sat	49663.1	48326.4	50418.9	#Sat	#Sat	#Sat	#Sat	#Sat	49944	49864.3	49206.4	#Sat	48864.9	#Sat	#Sat	48703.6	47242.7	#Sat	#Sat	#Sat	#Sat	45339.9	#Sat	#Sat	46730.7	47487.8	#Sat	#Sat	#Sat	2257.05	2275.74	2085.43	#Sat	#Sat	#Sat
260	#Sat	#Sat	#Sat	#Sat	#Sat	47914.6	#Sat	#Sat	#Sat	#Sat	#Sat	#Sat				#Sat	49028.5	#Sat	#Sat	48254.3	46877.9	#Sat	#Sat	#Sat	#Sat	44677.8	#Sat	#Sat	46897.6	47836.4	#Sat	#Sat	#Sat	2420.99	2417.5	2222.68	#Sat	#Sat	#Sat
280	49108.9	#Sat	#Sat	#Sat	49117.1	47626.4	49868.8	#Sat	#Sat	#Sat	#Sat	#Sat	51657.9	51397.1	50797.4	#Sat	48526.3	#Sat	#Sat	47827.6	46652.1	#Sat	#Sat	#Sat	#Sat	43631.4	#Sat	#Sat	46329.7	47760.1	#Sat	49753.5	#Sat	2496.89	2536.82	2338.11	#Sat	#Sat	#Sat
300	#Sat	#Sat	#Sat	#Sat	49164.2	47285.9	50334.3	#Sat	#Sat	#Sat	#Sat	#Sat	52263.2	51851.2	51381.8	#Sat	48742.4	#Sat	#Sat	47698.4	46315.1	#Sat	#Sat	#Sat	#Sat	42962.1	#Sat	#Sat	46215.1	47797.7	#Sat	49751.3	49808.3	2646.58	2641.7	2416.4	#Sat	#Sat	#Sat
320	50000	50000	50000	50000	49320.6	47100.3	50000	50000	50000	50000	50000	50000	52352.2	51971.7	51556.8	50000	48433.8	50000	50000	47696.8	46222.7	50000	50000	50000	50000	42240.1	50000	50000	46138.3	48058.6	50000	50191.3	49433.5	2788.53	2756.46	2559.92	50000	50000	50000
3396:3310o w/ 3263/64	3396:3310o w/3268/69	3396:3310o w/ 3273/74	3396:3310o w/ 3283/84	3396:3310o w/ 3303/04	3396:3310o w/3308/09	3396:3310o w/ 3318/19	3396:3310o w/ 3323/24	3396:3310o w/ 3338/39	3396:3310o w/3343/44	3396:3310o w/ 3313/14 (Correct flanks)	3396:3310o	3396:3310o w/ 3293/94
50000	48807	50000	50000	49477.9	47973.2	50000	47413.4	48065.6	49875	2701.63	50000	51960.2
time (minutes)	3397:3315o w/ 3263/64	3397:3315o w/ 3263/64	3397:3315o w/ 3263/64	3397:3315o w/3268/69	3397:3315o w/3268/69	3397:3315o w/3268/69	3397:3315o w/ 3273/74	3397:3315o w/ 3273/74	3397:3315o w/ 3273/74	3397:3315o w/ 3283/84	3397:3315o w/ 3283/84	3397:3315o w/ 3283/84	3397:3315o w/ 3303/04	3397:3315o w/ 3303/04	3397:3315o w/ 3303/04	3397:3315o w/3308/09	3397:3315o w/3308/09	3397:3315o w/3308/09	3397:3315o w/ 3313/14	3397:3315o w/ 3313/14	3397:3315o w/ 3313/14	3397:3315o w/ 3323/24	3397:3315o w/ 3323/24	3397:3315o w/ 3323/24	3397:3315o w/ 3338/39	3397:3315o w/ 3338/39	3397:3315o w/ 3338/39	3397:3315o w/3343/44	3397:3315o w/3343/44	3397:3315o w/3343/44	3397:3315o w/3318/19	3397:3315o w/3318/19	3397:3315o w/3318/19	3397:3315o	3397:3315o	3397:3315o	vB	vB	vB	Water	Water	Water	F.	F.	F.
20	77.303	77.246	90.448	82.845	90.466	85.07	87.11	80.747	94.507	83.148	90.875	83.227	79.432	76.57	83.889	81.101	84.818	83.065	80.409	92.976	95.475	91.294	86.19	86.406	86.72	90.644	81.629	88.635	87	84.826	84.02	87.908	85.445	88.94	89.799	82.351	237.966	223.576	253.547	81.731	29.887	28.903	3045.04	3172.62	3339.18
40	163.071	124.787	142.189	155.33	153.396	126.866	137.359	166.179	158.329	135.068	163.227	222.341	199.485	168.081	187.941	152.352	179.275	177.268	174.684	147.973	178.513	161.098	188.953	180.427	208.871	213.765	204.643	191.715	203.032	187.606	77.325	76.331	76.902	203.135	194.419	209.199	3994.36	3508.17	4261.03	69.331	26.33	29.925	2818.55	2929.89	3020.02
60	888.15	635.825	851.18	1084.59	970.28	762.993	955.901	1253.27	1048.59	779.412	983.77	1708.6	1462.35	1162.08	1480.16	1175.36	1350.35	1388.51	1535.06	834.763	1315.14	1037.7	1315.99	1345.79	1238.7	1316.86	1343.49	1363.27	1450.84	1305.39	82.05	79.213	83.518	1526.09	1382.29	1425.6	9105.8	8514.42	10093.3	71.181	26.558	30.407	2836.99	2933.45	3062.57
80	2378.79	2021.3	2529.3	3409.35	2897.23	2692.97	3064.43	4606.55	3250.88	2723.91	2966.76	4965.35	4217.68	3303.04	4467.04	3701.18	4088.62	4234.03	4539.8	2463.03	4017.1	3128.62	3917.8	3624.71	3125.73	3507.63	3728.04	3842.22	4431.46	3862.12	103.33	95.914	109.252	4426.9	3937.51	4107.26	12993.7	12981.3	15240.5	69.591	27.379	31.768	2769.2	2877.11	2960.11
100	4387.72	3416.11	5051.31	6633.83	5928.12	5315.47	6232.57	8629.01	6225.59	5732.32	6255.77	8678.02	7834.76	6556.14	8295.23	7131.8	8325.68	7707.76	8485.48	5424.14	7792.57	6532.7	7419.19	6884.38	5890.23	6810.2	6741.23	7183.37	8069.2	7466.44	141.49	122.701	156.309	8138.8	7466.22	7747.63	17209.2	17589.4	20278.6	69.213	27.633	29.956	2756.51	2845.49	2943.91
120	6613.84	6108.01	7923.24	9815.82	9165.01	8375.44	9541.76	11077.8	9242.61	8624.62	9835.36	11849.3	10797.2	9702.88	11831.1	10140.1	12079.9	10789	11901.3	8627.81	11282.4	9903.83	10737.1	10086.8	8794.83	9877.75	9649	10261.1	11470.9	10802	219.004	156.793	208.051	11463.6	10913.8	11262.3	22587.8	22699.1	25845.1	69.098	26.041	31.698	2765.47	2845.7	2979.52
140	8669.96	7470.8	10390.5	12308.2	11857.7	10842.7	12346.4	13290.9	11696.7	11396.5	13021	14064.6	11964.6	12095.4	13082.9	12608.9	12978.2	12709.9	14273.7	11458.7	14090.6	12685.8	13311.7	12677.4	11222.5	12312.1	11895.7	12656.4	13944.7	13164.6	269.275	194.194	265.162	13831.6	13541.5	13997.4	28681.8	28713.1	32327	65.849	27.984	31.415	2746.79	2825.53	2950.18
160	10723.6	9588.82	12897	14715.4	14395.1	13250.2	14970.5	14970.2	13808	14005.9	15167.9	15765.8	13933.6	14592.7	15063.5	14922	14617.7	14500.2	16230.8	14212.8	16458.1	15350.7	15429.7	14908.7	13618.2	14743.6	13804.9	14917.5	16150.3	15454.1	344.796	235.244	333.241	15979.5	15871.1	16353.8	35108.4	35239.4	38267.4	70.523	26.743	34.365	2806.88	2868.68	3010.66
180	12117.8	11106.1	14696.4	16144.5	16041.2	14644.4	16725.2	15697.4	15021.6	15725.3	17078.3	16629	14788.9	16132.5	16017.5	16151.5	15442.2	15358.2	17192.5	16081.4	17826.9	17099.1	16713.9	16322.2	15031.6	16232.5	14933	16275.8	17381.2	16777.6	405.174	269.066	381.802	17179.2	17407.1	17951.6	39274.3	39532.2	42197	69.555	28.19	30.607	2844.24	2861.99	2979.06
200	12902.5	12209.8	16001.9	16782.9	17072.8	15584	17598.8	16066.5	15595.9	16474.4	18167.7	17006.9	15077.1	16838.1	16506.1	16790.6	15710.7	15841.7	17418.6	17314.2	18580.6	18044.6	17251.8	17061.8	15683.8	17012.6	15576	16919.1	18100.3	17574.3	447.828	297.195	426.974	17744.3	18159.8	18837.2	41841.1	42052.9	45196.1	67.219	29.22	29.992	2798.47	2826.3	2956.28
220	13472.4	13168.3	17023.1	17291.3	17862.1	16106	18381.5	16300.4	16116.8	17200.6	19051.2	17276.5	15381.7	17485	16971.4	17141.4	16005.2	16166.2	17817.5	18291.2	19181.3	18812.6	17829.6	17500.2	16335.6	17662.6	16009.6	17484.5	18649	18103	492.954	327.009	474.242	18168.9	18899.7	19464.2	44539.7	44802.4	47693.6	71.733	30.495	30.562	2820.36	2846.78	2984.72
240	13917.7	13824.1	17595.5	17629.9	18236.5	16205.6	18844	16482.5	16226.6	17510.1	19478.9	17466.3	15518.7	17739.4	17098.7	17380.1	16068.8	16240.8	17925.5	18838.1	19443.1	19317.6	17988.1	17691.9	16618.5	18009.3	16209.6	17733	18846.5	18372.7	539.348	355.281	518.088	18472.4	19163.1	19786.1	46798.7	46909.2	49692.3	66.253	29.286	32.514	2828.02	2869.97	2987.72
260	14189.4	14305.8	17997.3	17803	18552.7	15963.1	19095.8	16479.7	16394.4	17714	19759.4	17521.6	15722.7	18068.5	17035.5	17387.5	15969.3	16193.4	17929.7	19249.4	19563.1	19691.7	18018.2	17889.6	17003.9	18411.7	16285	17944	18925.7	18430.9	581.692	372.362	557.646	18684.2	19372.9	20073.2	48678.6	48718.4	#Sat	69.021	28.577	33.086	2841.8	2835.86	2977.58
280	14107.7	14330.6	18140.8	17692.4	18486.5	15773.8	18995	16364.3	16151.5	17474.2	19792.1	17321.1	15417.7	17965.8	16948.9	17162.5	15859.2	16135.2	17633.7	19373.1	19467.6	19682.8	17923.4	17749.8	16838.3	18279.7	16131.2	17867	18836.7	18475.8	604.225	393.973	579.811	18476.5	19313.1	20094.5	#Sat	#Sat	#Sat	68.543	28.294	31.957	2806.82	2834.16	2985.18
300	14243	14527.7	18248	17796.3	18619.4	15624.2	19254.8	16359.3	16220.5	17449.6	19810.5	17452	15630	18106.3	17064	17102.7	15780.2	16066.3	17850.2	19468.4	19673.7	19852.9	18010.9	17732	17039.2	18539.3	16185.9	17956.1	18922.7	18398.8	648.876	410.655	616.188	18658.9	19430.4	20193.7	#Sat	#Sat	#Sat	67.956	28.359	31.833	2855.59	2860.78	3006.05
320	14470.4	14420.4	18423.7	17729.3	18637.8	15504.9	19392.2	16417.5	16374.6	17369.9	19834.4	17409	15849.1	17970.9	17077	16909.6	15799.3	16030	18029.9	19659.6	20063.6	19982.6	17981.9	17594.6	17355.9	18398.9	16191.3	17964.3	19106.4	18455	695.67	443.967	669.969	18736.4	19371.8	20098.6	#Sat	#Sat	#Sat	69.914	27.667	33.345	2876.65	2882.41	3072.55
3397:3315o w/ 3263/64	3397:3315o w/3268/69	3397:3315o w/ 3273/74	3397:3315o w/ 3283/84	3397:3315o w/ 3303/04	3397:3315o w/3308/09	3397:3315o w/ 3313/14	3397:3315o w/ 3323/24	3397:3315o w/ 3338/39	3397:3315o w/3343/44	3397:3315o w/3318/19 (Correct flanks)	3397:3315o
15771.5	17290.7	17394.8	18204.4	16965.7	16246.3	19251.1	18519.7	17315.4	18508.6	603.202	19402.3

## Sheet: 1015
3398:3320o w/ 3263/64	3398:3320o w/ 3263/64	3398:3320o w/ 3263/64	3398:3320o w/3268/69	3398:3320o w/3268/69	3398:3320o w/3268/69	3398:3320o w/ 3273/74	3398:3320o w/ 3273/74	3398:3320o w/ 3273/74	3398:3320o w/ 83/84	3398:3320o w/ 83/84	3398:3320o w/ 83/84
3398:3320o w/ 3303/04	3398:3320o w/ 3303/04	3398:3320o w/ 3303/04	3398:3320o w/3308/09	3398:3320o w/3308/09	3398:3320o w/3308/09	3398:3320o w/ 3318/19	3398:3320o w/ 3318/19	3398:3320o w/ 3318/19	3398:3320o w/ 3328/29	3398:3320o w/ 3328/29	3398:3320o w/ 3328/29
3398:3320o w/ 3338/39	3398:3320o w/ 3338/39	3398:3320o w/ 3338/39	3398:3320o w/3343/44	3398:3320o w/3343/44	3398:3320o w/3343/44	3398:3320o w/3323/24	3398:3320o w/3323/24	3398:3320o w/3323/24	3398:3320o	3398:3320o	3398:3320o							This is an extra experiment to fill in gaps of gate templates and mismatching inputs for the heatmap to address reviewers' comments. This experiment produced fluorescence values much higher than when the larger experiment was first conducted. In order to not throw off signal to noise ratios for the heatmap, I chose the values from 120 minutes. The final outcome of the experiment is ultimately wha…
3399:3325o w/ 3263/64	3399:3325o w/ 3263/64	3399:3325o w/ 3263/64	3399:3325o w/3268/69	3399:3325o w/3268/69	3399:3325o w/3268/69	3399:3325o w/ 3273/74	3399:3325o w/ 3273/74	3399:3325o w/ 3273/74	3399:3325o w/ 3283/84	3399:3325o w/ 3283/84	3399:3325ow/ 3283/84
3399:3325o w/ 3303/04	3399:3325o w/ 3303/04	3399:3325o w/ 3303/04	3399:3325o w/3308/09	3399:3325o w/3308/09	3399:3325o w/3308/09	3399:3325o w/ 3318/19	3399:3325o w/ 3318/19	3399:3325o w/ 3318/19	3399:3325o w/ 3323/24	3399:3325o w/ 3323/24	3399:3325o w/ 3323/24
3399:3325o w/ 3338/39	3399:3325o w/ 3338/39	3399:3325o w/ 3338/39	3399:3325o w/3343/44	3399:3325o w/3343/44	3399:3325o w/3343/44	3399:3325o w/ 3328/29	3399:3325o w/ 3328/29	3399:3325o w/ 3328/29	3399:3325o	3399:3325o	3399:3325o
vB	vB	vB	Water	Water	Water	F.	F.	F.
3398:3320o w/ 3263/64	3398:3320o w/3268/69	3398:3320o w/ 3273/74	3398:3320o w/ 83/84	3398:3320o w/ 3303/04	3398:3320o w/3308/09	3398:3320o w/ 3318/19	3398:3320o w/ 3328/29	3398:3320o w/ 3338/39	3398:3320o w/3343/44	3398:3320o w/3323/24 (Correct flanks)	3398:3320o	3398:3320o w/ 93/94	3398:3320o w/ 3313/14				Time	3398:3320o w/ 93/94	3398:3320o w/ 83/84	3398:3320o w/ 83/84	3398:3320o w/ 3313/14	3398:3320o w/ 3313/14	3398:3320o w/ 3313/14
7418.31	6543.72	7674.01	6061.09	7093.49	6966.03	7589.89	7909.38	6559.26	6708.59	59.6243	7334.06	7197.91	9964.48				30	106.075	104.435	105.635	112.176	109.568	108.024
																	60	624.118	584.046	374.592	735.037	602.595	819.637
																	90	2879.88	2700.71	1679.1	3188.12	3367.24	3889.86
7795.88	7192.09	7266.96	6644.85	6399.24	6587.08	7649.06	7549.99	7822.97	8630	9512.93	40.324						120	8459.98	7921.21	5212.54	9127.72	9727.43	11038.3
																	150	15585	14957	10254.2	16918.2	18180.4	19183.6
																	180	23553.2	23130.4	16243.4	25767.4	27406.1	27784.2
6369.93	6541.97	8368.55	7293.31	6219.39	7385.4	7660.84	7256.03	7852.81	7261.53	8245.02	8221.6						210	30611	30490.1	22529.3	33353.5	35036.4	35667.3
																	240	35611.6	35989.4	27866.5	38784.5	40429.3	40792.2
																	270	39811.4	40011.7	32619.7	43030.5	44481.2	44623.4
5480.49	6420.01	7777.28	6852.42	6819.12	6454.22	58.439	58.316	62.118	6716.95	7325.23	7960						300	42540	42852.4	36151.8	45985.5	47336.4	47374.2
																	330	44211.5	44675.9	38777.4	47720.9	49095	49151.7
1179.43	1283.7	1273.83	1229.8	1254.82	1361.39	1181.8	1243.36	1535.28	1346.9	1160.28	1207
1203.54	1088.46	1401.11	1120.01	1368.81	1494.62	1246.38	1225.56	1260.76	1652.51	1573.63	1270.05
1179.75	1258.16	1425.98	1098.7	1182.43	1090.68	238.642	206.884	178.558	1207.01	1375.67	1559.05
21093.4	24577.7	24451.2	41.717	41.642	41.823	2770.87	3345.27	3116.62
3399:3325o w/ 3263/64	3399:3325o w/3268/69	3399:3325o w/ 3273/74	3399:3325o w/ 3283/84	3399:3325o w/ 3303/04	3399:3325o w/3308/09	3399:3325o w/ 3318/19	3399:3325o w/ 3323/24	3399:3325o w/ 3338/39	3399:3325o w/3343/44	3399:3325o w/ 3328/29	3399:3325o
1245.66	1282	1320.14	1238.06	1231.03	1327.81	1244.23	1498.73	1287.97	1123.94	208.028	1380.58

## Sheet: 1016
3400:3335o w/ 3263/64	3400:3335o w/ 3263/64	3400:3335o w/ 3263/64	3400:3335o w/3268/69	3400:3335o w/3268/69	3400:3335o w/3268/69	3400:3335o w/ 3278/79	3400:3335o w/ 3278/79	3400:3335o w/ 3278/79	3400:3335ow/ 88/89	3400:3335o w/ 88/89	3400:3335o w/ 3288/89
3400:3335o w/ 3293/94	3400:3335o w/ 3293/94	3400:3335o w/ 3293/94	3400:3335o w/3298/99	3400:3335o w/3298/99	3400:3335o w/3298/99	3400:3335o w/ 3313/14	3400:3335o w/ 3313/14	3400:3335ow/ 3313/14	3400:3335o w/ 3328/29	3400:3335ow/ 3328/29	3400:3335o w/3328/29
3400:3335o w/ 3333/34	3400:3335o w/ 3333/34	3400:3335o w/ 3333/34	3400:3335o w/3343/44	3400:3335o w/3343/44	3400:3335o w/3343/44	3400:3335o w/ 3338/39	3400:3335o w/ 3338/39	3400:3335o w/ 3338/39	3400:3335o	3400:3335o	3400:3335o
time (minutes)	3400:3335o w/ 3263/64	3400:3335o w/ 3263/64	3400:3335o w/ 3263/64	3400:3335o w/3268/69	3400:3335o w/3268/69	3400:3335o w/3268/69	3400:3335o w/ 3273/74	3400:3335o w/ 3273/74	3400:3335o w/ 3273/74	3400:3335o w/ 3278/79	3400:3335o w/ 3278/79	3400:3335o w/ 3278/79	3400:3335ow/ 88/89	3400:3335o w/ 88/89	3400:3335o w/ 3288/89	3400:3335o w/ 3293/94	3400:3335o w/ 3293/94	3400:3335o w/ 3293/94	3400:3335o w/3298/99	3400:3335o w/3298/99	3400:3335o w/3298/99	3400:3335o w/ 3303/04	3400:3335o w/ 3303/04	3400:3335o w/ 3303/04	3400:3335o w/ 3313/14	3400:3335o w/ 3313/14	3400:3335ow/ 3313/14	3400:3335o w/ 3318/19	3400:3335o w/ 3318/19	3400:3335o w/ 3318/19	3400:3335o w/ 3328/29	3400:3335ow/ 3328/29	3400:3335o w/3328/29	3400:3335o w/ 3333/34	3400:3335o w/ 3333/34	3400:3335o w/ 3333/34	3400:3335o w/3343/44	3400:3335o w/3343/44	3400:3335o w/3343/44	3400:3335o w/ 3338/39	3400:3335o w/ 3338/39	3400:3335o w/ 3338/39	3400:3335o	3400:3335o	3400:3335o	vB	vB	vB	Water
20	152.233	106.368	103.81	109.158	99.346	113.974	154.903	175.945	191.692	78.267	77.886	94.579	94.537	82.169	86.278	101.154	100.144	98.895	142.114	96.251	98.444	165.887	177.716	191.817	90.247	94.69	92.804	155.523	170.889	193.651	85.524	82.724	75.57	99.242	90.267	98.665	97.411	104.844	83.616	94.944	88.444	89.735	85.111	83.004	77.44	412.197	354.661	390.292	95.67
40	245.237	244.832	208.833	178.254	167.435	276.658	8189.24	7004.52	8492.44	178.775	129.972	270.125	302.776	221.98	225.64	148.431	163.229	206.857	301.41	151.191	183.682	9285.7	7659.3	8117.13	158.694	224.628	142.89	9463.78	8883.37	9228.64	197.171	220.844	158.775	173.636	156.794	181.022	144.281	198.873	79.573	89.938	92.072	78.503	145.597	130.39	105.544	2132.29	1735.66	2053.36	81.243
60	807.826	949.251	811.223	552.545	606.215	1024.31	38895	36533.8	39096.3	764.47	485.799	991.795	1009.98	793.074	705.385	422.075	588.167	762.979	1056.46	535.175	710.45	39049.9	37426.4	38886.3	609.952	727.508	405.633	38283	37684.4	38890.4	744.758	872.571	584.685	675.235	531.558	529.23	374.247	622.526	105.263	119.14	174.065	104.967	471.524	387.315	232.561	6471.62	5378.42	6200.7	78.738
80	1749.19	1985.82	1842.64	1215.05	1329.95	2011.75	47855.7	46008.5	48076.1	1591.84	1149.06	1913.19	1781.14	1509.67	1359.49	865.833	1256.21	1537.35	2096.14	1209.82	1611.44	47151.5	45804.5	47998.1	1325.89	1393.99	825.074	46055.5	46165.5	47446.6	1585.73	1754.27	1226.24	1475.42	1109.5	991.933	683.219	1131.22	154.925	154.545	315.189	156.621	1012.62	850.983	395.165	11955.2	10058.7	11724.8	79.857
100	2591.27	2720.34	2731.07	1963.45	2037.3	2675.62	49892	48459.8	50369.3	2218.8	1749.96	2570.74	2275.88	2064.6	1935.18	1353.56	1847.97	2131.55	2899.78	1898.88	2437.41	49185.8	47993.4	50333.7	2068.46	2010.37	1288.23	48365.6	48190.1	49473.6	2259.54	2427.1	1819.93	2190.66	1572.76	1380.99	936.78	1507.06	206.02	193.449	471.834	214.149	1503.44	1432.79	519.435	19556	16913.4	20718.5	78.245
120	3383.21	3479.13	3594.71	2723.64	2780.73	3284.22	50908.7	49788.5	51695.7	2726.16	2264.84	3247.24	2848.18	2649.99	2533.73	1916	2480.55	2709.87	3606.47	2630.02	3299.76	50326.1	49352.2	51502.3	2782.85	2623.93	1816.7	49471.3	49278.6	50909.4	3005.44	3115.94	2383.57	2845.73	2055.85	1760.08	1221.25	1898.84	267.563	236.14	692.941	296.908	2094.08	2084.34	658.943	26832.9	24337.1	28138.1	79.662
140	3791.38	3945.19	4055.98	3221.14	3112	3592.47	52436.6	51464.4	52874.6	3006.32	2524.71	3596.7	3178.2	2942.23	2854.16	2243.8	2886.67	2991.91	4033.65	2935.24	3771.91	51939.9	50799.8	52737.1	3233.3	2915.54	2156.45	50939.6	50758.2	51765.3	3463.85	3447.96	2696.53	3218.84	2356.89	1981.27	1416.06	2044.28	300.295	264.905	857.946	350.739	2496.95	2489.86	774.542	31212.8	29016.5	32102.9	76.564
160	4302.22	4370.36	4622.21	3731.95	3641.66	3996.73	53258.5	51823	53641.6	3336.19	2837.29	4063.65	3518.15	3354.03	3290.2	2609.32	3243.62	3428.36	4483.35	3482.82	4314.58	52580.7	51490.8	53474	3724.61	3322.01	2567.99	51576.5	51620.3	52357.7	3872.08	3911.68	3048.71	3690.86	2633.68	2242.62	1619.39	2328.53	336.204	291.237	1048.64	435.947	2857.72	2941.7	917.258	36031.3	33286	36920.1	78.416
180	4596.54	4681.97	4953.88	4066.82	3803.99	4195.16	53417.4	52215.9	53835.7	3494.21	2975.83	4341.69	3727.52	3556.22	3522.56	2850.7	3548.59	3616.16	4734.19	3628.15	4654.91	52886.8	51795.1	53768	4025.67	3515.17	2805.35	51932.8	51670.9	52998	4204.18	4158.51	3260.4	3967.83	2833.7	2404.12	1735.55	2389.16	354.201	319.138	1181.45	480.793	3111.9	3255.13	986.73	38772.4	36541.1	39354.6	77.669
200	4860.13	4896.48	5284.82	4353.34	4078.18	4370.89	53828.6	52828.7	54425.8	3640.36	3083.8	4555.03	3941.35	3771.68	3767.29	3067.22	3775.71	3835.42	4999.2	3913.63	4905.18	53289.6	52212.5	54250.7	4282.5	3732.84	3038.24	52657.9	52288.3	53526.9	4454.76	4383.69	3478.14	4261.26	2997.18	2555.41	1844.85	2511.22	383.17	337.432	1269.7	517.859	3352.02	3534.22	1037.93	40994	38943.3	41701.5	76.664
220	5098.29	5104.39	5497.64	4605.31	4293.43	4532.21	54088.2	52852.3	54642.4	3767.43	3217	4771.85	4117.04	3946.72	3942.88	3301.77	4005.72	4052.55	5192.05	4144.84	5199.58	53699.7	52411.7	54529.6	4536.88	3928.38	3263.34	52717	52407	53743.2	4701.65	4573.83	3647.92	4434.58	3155.96	2671.09	1918.02	2596.51	405.894	346.432	1352	550.022	3536.99	3762.46	1078.93	42629.6	41247	43244.9	78.263
240	5239.9	5240.02	5679.68	4797.23	4465.97	4630.49	54128.3	52379.4	54472	3867.05	3267.02	4952.32	4234.5	4125.71	4123.64	3482.59	4190.2	4204.76	5378.59	4346	5394.11	53503.4	52093	54349	4759.13	4069.21	3440.5	52372.6	52285.6	53589.4	4886.8	4779.37	3794.36	4649.07	3269.62	2782.3	1982.79	2685.95	423.062	355.222	1430.86	572.292	3723.4	4001.75	1115.65	43396.8	43105.8	43846.7	78.551
260	5312.31	5363.54	5758.48	4908.83	4584.68	4663.58	54482.9	52913.7	54667.6	3952.22	3293.71	5046.34	4382.79	4175.83	4232.89	3569.78	4308.99	4253.77	5470.41	4473.23	5496.92	53850.1	52385.1	54577.9	4897.93	4117.46	3581.24	52862.3	52537.3	53890	5055.51	4843.06	3906.15	4828.72	3357.85	2810.44	2021.09	2739.6	433.017	356.76	1442.59	586.45	3898.32	4125.05	1128.23	43288.3	44312.5	43646	76.376
280	5439.06	5449.9	5944.4	5028.8	4704.33	4759.16	55701.5	54054.3	55459	4025.62	3360.37	5221.03	4467.13	4348.37	4405.45	3742.13	4455.27	4405.63	5617.54	4628.18	5703.1	55145.9	53653.5	55345.7	5073.57	4283.74	3748.93	54260.3	53600.2	54694.5	5180.13	5045.66	3977.95	4928.5	3472.61	2922.77	2090.91	2788.67	447.967	359.911	1519.28	604.325	4022.72	4344.32	1159.76	43692.4	45010.9	44176.3	76.657
300	5550.11	5516.91	6120.61	5161.09	5024.09	4850.97	54577.8	53118.7	55102.6	4122.26	3479.57	5434.69	4617.91	4541.2	4560.73	3920.22	4583.65	4542.88	5784.96	4902.88	5902.83	53853.9	52583.3	54781.3	5217.54	4450.24	3938.64	53242.6	52627.3	53857.5	5328.51	5266.99	4196.46	5180.03	3545.96	3013.94	2159.06	2929.07	454.781	364.201	1575.07	625.726	4160.97	4566.16	1198.18	44224.1	45403.6	44524.7	78.712
320	5613.63	5550.32	6140.27	5249.44	5036.88	4878.11	56278.7	54464.5	55828.5	4193.36	3501.82	5507.6	4702.95	4638.12	4674.41	3981.28	4682.01	4579.94	5879.75	5004.57	5963.92	55555.7	53979.7	55778.6	5309.51	4523.65	4031.77	54644.9	54047.4	55063.6	5445.29	5320.3	4271.07	5291.73	3633.32	3062.87	2189.77	2951.45	460.45	360.835	1609.54	637.708	4275.21	4689.04	1207	44237.6	45306.7	44388.9	78.195
3400:3335o w/ 3263/64	3400:3335o w/3268/69	3400:3335o w/ 3273/74	3400:3335o w/ 3278/79	3400:3335ow/ 88/89	3400:3335o w/ 3293/94	3400:3335o w/3298/99	3400:3335ow/ 3303/04	3400:3335ow/ 3313/14	3400:3335o w/ 3318/19	3400:3335o w/ 3328/29	3400:3335o w/ 3333/34	3400:3335o w/3343/44	3400:3335o w/ 3338/39 (Correct flanks)	3400:3335o
5768.08	5054.81	55523.9	4400.93	4671.82	4414.41	5616.08	21870.6	4621.64	54585.3	5012.22	3995.97	1867.22	869.362	3390.42
[truncated: 5 more columns]

[truncated: 1 more sheets: 1017]
