# Supplementary material for: Trumpet is an operating system for simple and robust cell-free biocomputing
Source: Nat Commun. 2023 Apr 20;14:2257. doi: 10.1038/s41467-023-37752-x (PMC10119096; doi:10.1038/s41467-023-37752-x)
Supplement: Supplementary file 6 — Supplementary Data 3 [file 41467_2023_37752_MOESM6_ESM.xlsx]

## Sheet: Gate Sequences Legend
Tab	Information
1018	Miscellaneous sequences
1019	NAND gate template and input sequences
1020	NOT gate template and input sequences
1021	NOR gate template and input sequences
1022	AND gate template and input sequences
1023	OR gate template and input sequences

## Sheet: 1018
Name	Oligo ID	Sequence (Sense 5' to 3')	Notes
T7 Max Sense Complement	2782o	AATTCTAATACGACTCACTATAGGGA
5' Biotinylated T7 Max Sense Complement	3914o	CTGGCCAAATTCTAATACGACTCACTATAGGGA	Contains 7nt random sequence between biotin and start of promoter sequence
Broccoli		GAGACGGTCGGGTCCAGATATTCGTATCTGTCGAGTAGAGTGTGGGCTC
Pepper		TCCCCAATCGTGGCGTGTCGGCCTGCTTCGGCAGGCACTGGCGCCGGGA
Corn		GGCGCGAGGAAGGAGGTCTGAGGAGGTCACTGCGCC
Malachite Green		GGATCCCGACTGGCGAGAGCCAGGTAACGAATGGATCC
Mango		GGCACGTACGAAGGAAGGATTGGTATGTGGTATATTCGTACGTGCC

## Sheet: 1019
NAND gate teamplates and sequences
Gate Template Oligo ID	Gate Template (antisense 5' to 3')	Input 1 Oligo ID	Input 1 (sense 5' to 3')	Input 2 Oligo ID	Input 2 (sense 5' to 3')	Restriction Enzyme	RNA Aptamer
3386o:3260o no GG	GAGCCCACACTCTACTCGACAGATACGAATATCTGGACCCGACCGTCTCCGATCATAATGACAGCTGGACTAGACTACATCCCTATAGTGAGTCGTATTAGAATT	3263o_altseq01_comp_flank001	TGTAGTCTAGTCCAG	3264o_altseq01_comp_flank002	CTGTCATTATGATCG	PvuII	Broccoli
3387o:3265o no GG	GAGCCCACACTCTACTCGACAGATACGAATATCTGGACCCGACCGTCTCTAGGTGAACACGCAGCTGCCTAATTACCCTTCCCTATAGTGAGTCGTATTAGAATT	3268o_altseq02_comp_flank001	AGGGTAATTAGGCAG	3269o_altseq02_comp_flank002	CTGCGTGTTCACCTA	PvuII	Broccoli
3388o:3270o no GG	GAGCCCACACTCTACTCGACAGATACGAATATCTGGACCCGACCGTCTCAATCTAAGTTCTCAGCTGCTCTAGTAATAATCCCTATAGTGAGTCGTATTAGAATT	3273o_altseq03_comp_flank001	TTATTACTAGAGCAG	3274o_altseq03_comp_flank002	CTGAGAACTTAGATT	PvuII	Broccoli
3389o:3275o no GG	GAGCCCACACTCTACTCGACAGATACGAATATCTGGACCCGACCGTCTCGATCATAAAAATCAGCTGAAAACGTGCATCTCCCTATAGTGAGTCGTATTAGAATT	3278o_altseq04_comp_flank001	GATGCACGTTTTCAG	3281o_altseq05_sense_flank	CTGATTTTTATGATC	PvuII	Broccoli
3390o:3280o no GG	GAGCCCACACTCTACTCGACAGATACGAATATCTGGACCCGACCGTCTCACTAGGACTTACCAGCTGAAGTCCCATTGCTCCCTATAGTGAGTCGTATTAGAATT	3283o_altseq05_comp_flank001	GCAATGGGACTTCAG	3284o_altseq05_comp_flank002	CTGGTAAGTCCTAGT	PvuII	Broccoli
3391o:3285o no GG	GAGCCCACACTCTACTCGACAGATACGAATATCTGGACCCGACCGTCTCGATCTCATAACTAACAGCTGCAAATTCACTCACCTCCCTATAGTGAGTCGTATTAGAATT	3288o_altseq06_comp_flank001	GGTGAGTGAATTTGCAG	3289o_altseq06_comp_flank002	CTGTTAGTTATGAGATC	PvuII	Broccoli
3392o:3290o no GG	GAGCCCACACTCTACTCGACAGATACGAATATCTGGACCCGACCGTCTCTAGGTTACTTCAGCTGTGAAGTCCGTTCCCTATAGTGAGTCGTATTAGAATT	3293o_altseq07_comp_flank001	ACGGACTTCACAG	3294o_altseq07_comp_flank002	CTGAAGTAACCTA	PvuII	Broccoli
3393o:3295o no GG	GAGCCCACACTCTACTCGACAGATACGAATATCTGGACCCGACCGTCTCGCGAGATATGCATTTCAGCTGATCACAAGTTGCGGATCCCTATAGTGAGTCGTATTAGAATT	3298o_altseq08_comp_flank001	TCCGCAACTTGTGATCAG	3299o_altseq08_comp_flank002	CTGAAATGCATATCTCGC	PvuII	Broccoli
3394o:3300o no GG	GAGCCCACACTCTACTCGACAGATACGAATATCTGGACCCGACCGTCTCTTTACGTGAACCAGCCAGCTGTTCACTTATTTAGAGTCCCTATAGTGAGTCGTATTAGAATT	3303o_altseq09_comp_flank001	CTCTAAATAAGTGAACAG	3304o_altseq09_comp_flank002	CTGGCTGGTTCACGTAAA	PvuII	Broccoli
3395o:3305o no GG	GAGCCCACACTCTACTCGACAGATACGAATATCTGGACCCGACCGTCTCGTAAGAAAATCAGGGCAGCTGATAATGTTACGACCGTCCCTATAGTGAGTCGTATTAGAATT	3308o_altseq10_comp_flank001	CGGTCGTAACATTATCAG	3309o_altseq10_comp_flank002	CTGCCCTGATTTTCTTAC	PvuII	Broccoli
3396o:3310o no GG	GAGCCCACACTCTACTCGACAGATACGAATATCTGGACCCGACCGTCTCCTAACTGGCATTCTGCAGCTGTGAGTACTAATAGTATCCCTATAGTGAGTCGTATTAGAATT	3313o_altseq11_comp_flank001	TACTATTAGTACTCACAG	3314o_altseq11_comp_flank002	CTGCAGAATGCCAGTTAG	PvuII	Broccoli
3397o:3315o no GG	GAGCCCACACTCTACTCGACAGATACGAATATCTGGACCCGACCGTCTCTACCGAACGTTCATGCAGCTGGAGTTGACCTGCTTTTCCCTATAGTGAGTCGTATTAGAATT	3318o_altseq12_comp_flank001	AAAGCAGGTCAACTCCAG	3319o_altseq12_comp_flank002	CTGCATGAACGTTCGGTA	PvuII	Broccoli
3398o:3320o no GG	GAGCCCACACTCTACTCGACAGATACGAATATCTGGACCCGACCGTCTCTTGATCACAGGGCCACAGCTGTGATTCTGAAAGTACTCCCTATAGTGAGTCGTATTAGAATT	3323o_altseq13_comp_flank001	GTACTTTCAGAATCACAG	3324o_altseq13_comp_flank002	CTGTGGCCCTGTGATCAA	PvuII	Broccoli
3399o:3325o no GG	GAGCCCACACTCTACTCGACAGATACGAATATCTGGACCCGACCGTCTCACGGATGTTTTTCGCCAGCTGATAATAAGTGTCTTTTCCCTATAGTGAGTCGTATTAGAATT	3328o_altseq14_comp_flank001	AAAGACACTTATTATCAG	3329o_altseq14_comp_flank002	CTGGCGAAAAACATCCGT	PvuII	Broccoli
3400o:3335o no GG	GAGCCCACACTCTACTCGACAGATACGAATATCTGGACCCGACCGTCTCCTCACCAGCTGAGCTTTCCCTATAGTGAGTCGTATTAGAATT	3338o_altseq17_comp_flank001	CACCAG	3339o_altseq17_comp_flank002	CTGGCT	PvuII	Broccoli
3401o:3340o no GG	GAGCCCACACTCTACTCGACAGATACGAATATCTGGACCCGACCGTCTCAGCCAGCTGGTGTCCCTATAGTGAGTCGTATTAGAATT	3343o_altseq21_comp_flank001	TGGGCCGGGGTCAG	3344o_altseq21_comp_flank002	CTGATCGCCGTGGA	PvuII	Broccoli
3944o_NANDEPep1	TCCCGGCGCCAGTGCCTGCCGAAGCAGGCCGACACGCCACGATTGGGGAACTCTACGTACAGCTGTTTAACTGTCTCCCTATAGTGAGTCGTATTAGAATT	3945o_NANDPep2	GACAGTTAAACAG	3946o_NANDPep3	CTGTACGTAGAGT	PvuII	Pepper with HBC620 ligand
4042o_NANDCorn1 gate	GGCGCAGTGACCTCCTCAGACCTCCTTCCTCGCGCCGGTGACGTTACAGCTGTGCCTGAAGTTCCCTATAGTGAGTCGTATTAGAATT	4043o_NANDCorn2 input	ACTTCAGGCACAG	4044o_NANDCorn3 input	CTGTAACGTCACC	PvuII	Corn
4045o_NANDMG1 gate	GGATCCATTCGTTACCTGGCTCTCGCCAGTCGGGATCCGAATTACCTGCAGCTGCGCACTTGTCTCCCTATAGTGAGTCGTATTAGAATT	4046o_NANDMG2 input	GACAAGTGCGCAG	4047o_NANDMG3 input	CTGCAGGTAATTC	PvuII	Malachite Green
4048o_NANDMango1 gate	GGCACGTACGAATATACCACATACCAATCCTTCCTTCGTACGTGCCTATTACCTAGCAGCTGCACTGGCCTGTCCCTATAGTGAGTCGTATTAGAATT	4049o_NANDMango2 input	CAGGCCAGTGCAG	4050o_NANDMango3 input	CTGCTAGGTAATA	PvuII	Mango
3452: C-BsaAI-001-gate	GAGCCCACACTCTACTCGACAGATACGAATATCTGGACCCGACCGTCTCCGGACTCAGTATCACGTAGTGCCATCTACATCCCTATAGTGAGTCGTATTAGAATT	3454: BsaAI 001 flank 002 sense	GTGATACTGAGTCCG	3453: BsaAI 001 flank 001 sense	TGTAGATGGCACTAC	BsaAI	Broccoli
3455: C-BsaAI-002-gate	GAGCCCACACTCTACTCGACAGATACGAATATCTGGACCCGACCGTCTCCTCCTTCAGTATCACGTACCTTCATCTACATCCCTATAGTGAGTCGTATTAGAATT	3457: BsaAI 002 sense flank 004	GTGATACTGAAGGAG	3456: BsaAI 002 sense flank 003	TGTAGATGAAGGTAC	BsaAI	Broccoli
3458: C-BsaAI-003-gate	GAGCCCACACTCTACTCGACAGATACGAATATCTGGACCCGACCGTCTCCGAGTTCAGCATCACGTAGTGACTGCTACATCCCTATAGTGAGTCGTATTAGAATT	3460: BsaAI 003 sense flank 004	GTGATGCTGAACTCG	3459: BsaAI 003 sense flank 003	TGTAGCAGTCACTAC	BsaAI	Broccoli
3461: C-BsaAI-004-gate	GAGCCCACACTCTACTCGACAGATACGAATATCTGGACCCGACCGTCTCCGATCTCAGCATCACGTAGTGACAGTTACATCCCTATAGTGAGTCGTATTAGAATT	3463: BsaAI 004 sense flank 004	GTGATGCTGAGATCG	3462: BsaAI 004 sense flank 003	TGTAACTGTCACTAC	BsaAI	Broccoli
3464: C-BsaAI-005-gate	GAGCCCACACTCTACTCGACAGATACGAATATCTGGACCCGACCGTCTCCGCGTATAATGACACGTAGACTATCCTACATCCCTATAGTGAGTCGTATTAGAATT	3466: BsaAI 005 sense flank 004	GTGTCATTATACGCG	3465: BsaAI 005 sense flank 003	TGTAGGATAGTCTAC	BsaAI	Broccoli
3467: T-BsaAI-006-gate	GAGCCCACACTCTACTCGACAGATACGAATATCTGGACCCGACCGTCTCGGGCTCTTAACACGTACGTACAAAAGTCCCTATAGTGAGTCGTATTAGAATT	3469: BsaAI 006 sense flank 004	GTGTTAAGAGCCC	3468: BsaAI 006 sense flank 003	CTTTTGTACGTAC	BsaAI	Broccoli
3470: T-BsaAI-007-gate	GAGCCCACACTCTACTCGACAGATACGAATATCTGGACCCGACCGTCTCCCCTTAAGGTAGCACGTATTCGTGGCGCACTCCCTATAGTGAGTCGTATTAGAATT	3472: BsaAI 007 sense flank 004	GTGCTACCTTAAGGG	3471: BsaAI 007 sense flank 003	GTGCGCCACGAATAC	BsaAI	Broccoli
3473: T-BsaAI-008-gate	GAGCCCACACTCTACTCGACAGATACGAATATCTGGACCCGACCGTCTCAGAGGTCAGAACACGTACGAGTGCATCCTCCCTATAGTGAGTCGTATTAGAATT	3475: BsaAI 008 sense flank 004	GTGTTCTGACCTCT	3474: BsaAI 008 sense flank 003	GGATGCACTCGTAC	BsaAI	Broccoli
3476: T-BsaAI-009-gate	GAGCCCACACTCTACTCGACAGATACGAATATCTGGACCCGACCGTCTCATTGAGAAGACACGTATAAGTACTACTCCCTATAGTGAGTCGTATTAGAATT	3478: BsaAI 009 sense flank 004	GTGTCTTCTCAAT	3477: BsaAI 009 sense flank 003	GTAGTACTTATAC	BsaAI	Broccoli
3479: T-BsaAI-010-gate	GAGCCCACACTCTACTCGACAGATACGAATATCTGGACCCGACCGTCTCATCAGGAATGCCACGTAACCCCCGCTCGTCCCTATAGTGAGTCGTATTAGAATT	3481: BsaAI 010 sense flank 004	GTGGCATTCCTGAT	3480: BsaAI 010 sense flank 003	CGAGCGGGGGTTAC	BsaAI	Broccoli
3482: T-BsaAI-011-gate	GAGCCCACACTCTACTCGACAGATACGAATATCTGGACCCGACCGTCTCAACACACTCCAACACGTATGAGTCACTTCGTCCCTATAGTGAGTCGTATTAGAATT	3484: BsaAI 011 sense flank 004	GTGTTGGAGTGTGTT	3483: BsaAI 011 sense flank 003	CGAAGTGACTCATAC	BsaAI	Broccoli
3485: T-BsaAI-012-gate	GAGCCCACACTCTACTCGACAGATACGAATATCTGGACCCGACCGTCTCGAACTATGGGCCACGTATTCGGTACCGGTCCCTATAGTGAGTCGTATTAGAATT	3487: BsaAI 012 sense flank 004	GTGGCCCATAGTTC	3486: BsaAI 012 sense flank 003	CCGGTACCGAATAC	BsaAI	Broccoli
3488: T-BsaAI-013-gate	GAGCCCACACTCTACTCGACAGATACGAATATCTGGACCCGACCGTCTCCATGTGCGACTCACGTAGGATTAGGCGATCCCTATAGTGAGTCGTATTAGAATT	3490: BsaAI 013 sense flank 004	GTGAGTCGCACATG	3489: BsaAI 013 sense flank 003	TCGCCTAATCCTAC	BsaAI	Broccoli
3491: T-BsaAI-014-gate	GAGCCCACACTCTACTCGACAGATACGAATATCTGGACCCGACCGTCTCCATCAATCAGCACGTACGAAGACGCTTCCCTATAGTGAGTCGTATTAGAATT	3493: BsaAI 014 sense flank 004	GTGCTGATTGATG	3492: BsaAI 014 sense flank 003	AGCGTCTTCGTAC	BsaAI	Broccoli
3494: T-BsaAI-015-gate	GAGCCCACACTCTACTCGACAGATACGAATATCTGGACCCGACCGTCTCTTGGAGCAAGGCACGTAAGAAAGCGTCATCCCTATAGTGAGTCGTATTAGAATT	3496: BsaAI 015 sense flank 004	GTGCCTTGCTCCAA	3495: BsaAI 015 sense flank 003	TGACGCTTTCTTAC	BsaAI	Broccoli
3497: J-BsaAI-016-gate	GAGCCCACACTCTACTCGACAGATACGAATATCTGGACCCGACCGTCTCTTAGGTTCGACACGTAATTAACTCTGTCCCTATAGTGAGTCGTATTAGAATT	3499: BsaAI 016 sense flank 004	GTGTCGAACCTAA	3498: BsaAI 016 sense flank 003	CAGAGTTAATTAC	BsaAI	Broccoli
3500: J-BsaAI-017-gate	GAGCCCACACTCTACTCGACAGATACGAATATCTGGACCCGACCGTCTCTACCGAACTGCACGTAAATGTCTAATTCCCTATAGTGAGTCGTATTAGAATT	3502: BsaAI 017 sense flank 004	GTGCAGTTCGGTA	3501: BsaAI 017 sense flank 003	ATTAGACATTTAC	BsaAI	Broccoli
3503: J-BsaAI-018-gate	GAGCCCACACTCTACTCGACAGATACGAATATCTGGACCCGACCGTCTCGTTTCTCCGTCACGTAATAATTAAGTTCCCTATAGTGAGTCGTATTAGAATT	3505: BsaAI 018 sense flank 004	GTGACGGAGAAAC	3504: BsaAI 018 sense flank 003	ACTTAATTATTAC	BsaAI	Broccoli
3506: J-BsaAI-019-gate	GAGCCCACACTCTACTCGACAGATACGAATATCTGGACCCGACCGTCTCCTAAGACTTGCACGTATTTAGCATCATCCCTATAGTGAGTCGTATTAGAATT	3508: BsaAI 019 sense flank 004	GTGCAAGTCTTAG	3507: BsaAI 019 sense flank 003	TGATGCTAAATAC	BsaAI	Broccoli
3509: J-BsaAI-020-gate	GAGCCCACACTCTACTCGACAGATACGAATATCTGGACCCGACCGTCTCTGTTTACCCTCACGTACGGGAACCTGTCCCTATAGTGAGTCGTATTAGAATT	3511: BsaAI 020 sense flank 004	GTGAGGGTAAACA	3510: BsaAI 020 sense flank 003	CAGGTTCCCGTAC	BsaAI	Broccoli
3512: J-BsaAI-021-gate	GAGCCCACACTCTACTCGACAGATACGAATATCTGGACCCGACCGTCTCCCATGTTCAACACGTATCGACTTGTATCCCTATAGTGAGTCGTATTAGAATT	3514: BsaAI 021 sense flank 004	GTGTTGAACATGG	3513: BsaAI 021 sense flank 003	TACAAGTCGATAC	BsaAI	Broccoli
3515: J-BsaAI-022-gate	GAGCCCACACTCTACTCGACAGATACGAATATCTGGACCCGACCGTCTCGATGATTTGACACGTAAGCCCCCAACTCCCTATAGTGAGTCGTATTAGAATT	3517: BsaAI 022 sense flank 004	GTGTCAAATCATC	3516: BsaAI 022 sense flank 003	GTTGGGGGCTTAC	BsaAI	Broccoli
3518: J-BsaAI-023-gate	GAGCCCACACTCTACTCGACAGATACGAATATCTGGACCCGACCGTCTCACTTGGTCTTCACGTAAGGGTGCCCTTCCCTATAGTGAGTCGTATTAGAATT	3520: BsaAI 023 sense flank 004	GTGAAGACCAAGT	3519: BsaAI 023 sense flank 003	AGGGCACCCTTAC	BsaAI	Broccoli
3521: J-BsaAI-024-gate	GAGCCCACACTCTACTCGACAGATACGAATATCTGGACCCGACCGTCTCATAAGGGCTCCACGTAAAAAGAGACGTCCCTATAGTGAGTCGTATTAGAATT	3523: BsaAI 024 sense flank 004	GTGGAGCCCTTAT	3522: BsaAI 024 sense flank 003	CGTCTCTTTTTAC	BsaAI	Broccoli
3885o_PvuII-a_PvuII-rel_PvuII-b_3263-released	TGTAGTCTAGTCCAGCTGGACGATACAATTCTTTCACAGCTGAATCACTACTCATCCCTATAGTGAGTCGTATTAGAATT	2786o	TGAGTAGTGATTCAG	2787o	CTGTGAAAGAATTGT	PvuII	3263o oligo output to NAND Gate 3
4051o_PvuII-c_PvuII-rel_PvuII-b_3264-released	CTGTCATTATGATCGCAGCTGGACGATACTATGGCTCCAGCTGGTCTACCGTGTCCCTATAGTGAGTCGTATTAGAATT	4052o	CACGGTAGACCAG	4053o	CTGGAGCCATAGT	PvuII	3264o oligo output to NAND Gate 3
4138o_PvuII-d_PvuII-rel_PvuII-b_3264-released	CTGTCATTATGATCGCAGCTGGACGATTCGCCAGTCCCAGCTGCGGTGACCCTTCCCTATAGTGAGTCGTATTAGAATTTGGCCAG	4139o	AGGGTCACCGCAG	4040o	CTGGGACTGGCGA	PvuII	3264o oligo output to NAND Gate 3

## Sheet: 1020
NOT gate teamplates and sequences
Gate Template Oligo ID	Gate Template (antisense 5' to 3')	Input 1 Oligo ID	Input 1 (sense 5' to 3')	Input 2 Oligo ID	Input 2 (sense 5' to 3')	Restriction Enzyme	RNA Aptamer
4112o_NOTA003	GAGCCCACACTCTACTCGACAGATACGAATATCTGGACCCGACCGTCTCCCTGACCATCCAGCTGGTCTGCCCTATCCCTATAGTGAGTCGTATTAGAATT	4113o_input A004	TAGGGCAGACCAGCTGGATGGTCAGG	N/A	N/A	PvuII	Broccoli
3939o_NOTA001	GAGCCCACACTCTACTCGACAGATACGAATATCTGGACCCGACCGTCTCAACTACCAATCAGCTGATCTGAACGATCCCTATAGTGAGTCGTATTAGAATT	3940o_input A002	TCGTTCAGATCAGCTGATTGGTAGTT

## Sheet: 1021
NOR gate teamplates and sequences
Gate Template Oligo ID	Gate Template (antisense 5' to 3')	Input 1 Oligo ID	Input 1 (sense 5' to 3')	Input 2 Oligo ID	Input 2 (sense 5' to 3')	Restriction Enzyme	RNA Aptamer
4114o_NORB004	GAGCCCACACTCTACTCGACAGATACGAATATCTGGACCCGACCGTCTCGTTGCGTGATCAGCTGTTGCGACAAGTAAACGGAAGCAGCTGTCCGGACTTGTCCCTATAGTGAGTCGTATTAGAATT	4115o input B005_NORB004	CAAGTCCGGACAGCTGCTTCCGTTTA	4116o input B006_NORB004	CTTGTCGCAACAGCTGATCACGCAAC	PvuII	Broccoli

## Sheet: 1022
AND gate teamplates and sequences
Gate Template Oligo ID	Gate Template (sense 5' to 3')	Gate Template Oligo ID	Gate Template (antisense 5' to 3')	Restriction Enzyme	RNA Aptamer
4121o_ANDD005 input 1	AATTCTAATACGACTCACTATAGGGACGTGTGACCTCGCTTCAGGAGAAAAAGTCCGAGACGGTCGGGTCCAGATA	4122o_ANDD006 input 2	GAGCCCACACTCTACTCGACAGATACGAATATCTGGACCCGACCGTCTCGGACTTTTTCTCCTGAAGCGAGGTCACACGTCCCTATAG	PvuII	Broccoli

## Sheet: 1023
OR gate teamplates and sequences
Gate Template Oligo ID	Gate Template (sense 5' to 3')	Gate Template Oligo ID	Gate Template (antisense 5' to 3')	Input 1 Oligo ID	Input 1 (sense 5' to 3')	Input 2 Oligo ID	Input 2 (antisense 5' to 3')	Restriction Enzyme	RNA Aptamer
4141o_ORC004 sense	GAGATAGTTAAGCGCTACGAAATTCTAATACGACTCACTATAGGGAGAGACGGTCGGGTCCAGATATTCGTATCTGTCGAGTAGAGTGTGGGCTCAGATGTATCCAGGGAGTCTT	4142o_ORC004 antisense	AAGACTCCCTGGATACATCTGAGCCCACACTCTACTCGACAGATACGAATATCTGGACCCGACCGTCTCTCCCTATAGTGAGTCGTATTAGAATTTCGTAGCGCTTAACTATCTC	4143o_Input 1 for 4142o	GAGATAGTTAAGCGCTACGAAATTCTAATACGACTCACT	4144o_input 2 for 4141o	AAGACTCCCTGGATACATCTGAG	PvuII	Broccoli
