# Supplementary material for: Trumpet is an operating system for simple and robust cell-free biocomputing
Source: Nat Commun. 2023 Apr 20;14:2257. doi: 10.1038/s41467-023-37752-x (PMC10119096; doi:10.1038/s41467-023-37752-x)
Supplement: Supplementary file 7 — Supplementary Software [file 41467_2023_37752_MOESM7_ESM.zip]

Archive with 24 entries (21 files):
- trumpet code/
- trumpet code/and_gate.py
- trumpet code/backend/
- trumpet code/backend/bind.py
- trumpet code/backend/mfold.py
- trumpet code/backend/nupack.py
- trumpet code/backend/__init__.py
- trumpet code/base.py
- trumpet code/desktop.ini
- trumpet code/dna.py
- trumpet code/dna_sequence.py
- trumpet code/gate.py
- trumpet code/nand_gate.py
- trumpet code/nor_gate.py
- trumpet code/not_gate.py
- trumpet code/or_gate.py
- trumpet code/server/
- trumpet code/server/desktop.ini
- trumpet code/server/server.py
- trumpet code/server/server_utils.py
- trumpet code/server/__init__.py
- trumpet code/trumpet_sequences.py
- trumpet code/ui.py
- trumpet code/__init__.py
