# Supplementary material for: Trumpet is an operating system for simple and robust cell-free biocomputing
Source: Nat Commun. 2023 Apr 20;14:2257. doi: 10.1038/s41467-023-37752-x (PMC10119096; doi:10.1038/s41467-023-37752-x)
Supplement: Supplementary file 7 — Supplementary Software [file 41467_2023_37752_MOESM7_ESM.zip › trumpet code/backend/bind.py]

import random
import time
from trumpet.gate import Gate
from trumpet.nand_gate import NANDGate
from trumpet.not_gate import NOTGate
from trumpet.nor_gate import NORGate
from trumpet.and_gate import ANDGate
from trumpet.or_gate import ORGate


BINDING_MAP = {}

def call_backend(gate, promoter, protein, reporter, random_length, quantity, options, job_id):
    results = []
    count = 0

    while count < quantity:

        if gate == "NAND":
            sequence = NANDGate(promoter, reporter, protein, random_length,
                                options['gc_prob'] if 'gc_prob' in options else 0.5)
        elif gate == "NOR":
            sequence = NORGate(promoter, reporter, protein, random_length,
                                options['gc_prob'] if 'gc_prob' in options else 0.5)
        elif gate == "NOT":
            sequence = NOTGate(promoter, reporter, protein, random_length,
                                options['gc_prob'] if 'gc_prob' in options else 0.5)
        elif gate == "AND":
            sequence = ANDGate(promoter, reporter, random_length, 
                                options['gc_prob'] if 'gc_prob' in options else 0.5333)
        elif gate == "OR":
            sequence = ORGate(promoter, reporter, random_length, 
                                options['gc_prob'] if 'gc_prob' in options else 0.4550)
        else:
            print(f"Unrecognized gate ${gate}")

        sequence_no_promoter = sequence.strand_no_promoter()
        
        nupack = BINDING_MAP['nupack']
        nupack_target = '(((((((.(((((((.......)))))...)).)))))))'
        
        nupack_dot_parenthesis = nupack(sequence_no_promoter)
        if validate(nupack_dot_parenthesis, nupack_target):
            #mfold_target = '(((((.(((((((.......)))))...)).)))))'
            #mfold = BINDING_MAP['mfold']
            #mfold_dot_parenthesis = mfold(sequence_no_promoter, job_id)
            #if validate(mfold_dot_parenthesis, mfold_target):
            #results.append(repr.Result(sequence.left, sequence.right, [nupack_dot_parenthesis, mfold_dot_parenthesis]))
            results.append(sequence)
            count += 1
            
    return results

def validate(dpp, target):
    return target in str(dpp)

def mock_fn(sequence, job_id):
    time.sleep(5)
    return ''.join(random.choice('.()') for _ in range(len(sequence)))


BINDING_MAP['mock'] = mock_fn
