# Supplementary material for: Trumpet is an operating system for simple and robust cell-free biocomputing
Source: Nat Commun. 2023 Apr 20;14:2257. doi: 10.1038/s41467-023-37752-x (PMC10119096; doi:10.1038/s41467-023-37752-x)
Supplement: Supplementary file 7 — Supplementary Software [file 41467_2023_37752_MOESM7_ESM.zip › trumpet code/backend/mfold.py]

import subprocess
import tempfile
import os.path

from .bind import BINDING_MAP

def ct_to_dot(lines):
    dotParenthesis = []

    for line in lines[1:]:
        line = line.split()
        baseNum = int(line[0])
        pairNum = int(line[4])

        if pairNum == 0:
            dotParenthesis += '.'
        elif baseNum < pairNum:
            dotParenthesis += '('
        elif baseNum > pairNum:
            dotParenthesis += ')'

    return ''.join(dotParenthesis)

def mfold_fn(sequence, job_id):
    with tempfile.TemporaryDirectory(prefix='trumpet-mfold-', suffix=f'-{job_id}') as tempdir:
        with open(os.path.join(tempdir, 'sequence.txt'), 'w') as sequence_file:
            sequence_file.write(sequence)
        cmd = 'mfold SEQ=sequence.txt'
        subprocess.Popen(cmd, shell=True,cwd=tempdir, stdout=subprocess.PIPE, stderr=subprocess.STDOUT).wait()
        with subprocess.Popen('ls', stdout=subprocess.PIPE, cwd=tempdir, bufsize=1,universal_newlines=True) as p:
            for line in p.stdout:
                print(line, end='')

        with subprocess.Popen(['ls', '-l'], stdout=subprocess.PIPE, cwd=tempdir, bufsize=1,universal_newlines=True) as p:
            for line in p.stdout:
                print(line, end='')
        # TODO: Support multiple folds or no result
       # with open(os.path.join(tempdir, f'sequence.txt_1.ct'), 'r') as ct_file:
       #     print(ct_file)
       #     ct_lines = ct_file.readlines()
       #     dot_parenthesis = ct_to_dot(ct_lines)
       #     return dot_parenthesis
        return 'testing'

#print(mfold_fn('AGTAGTAGTGA', 0))

#from subprocess import Popen, PIPE, CalledProcessError
#
#with Popen('ls', stdout=PIPE, bufsize=1, universal_newlines=True) as p:
#    for line in p.stdout:
#        print(line, end='')
#subprocess.Popen('mkdir test', shell=True, stdout=subprocess.PIPE, stderr=subprocess.STDOUT).wait()
#subprocess.Popen('ls', shell=True, stdout=subprocess.PIPE, stderr=subprocess.STDOUT).wait()
BINDING_MAP['mfold'] = mfold_fn
