# Supplementary material for: Trumpet is an operating system for simple and robust cell-free biocomputing
Source: Nat Commun. 2023 Apr 20;14:2257. doi: 10.1038/s41467-023-37752-x (PMC10119096; doi:10.1038/s41467-023-37752-x)
Supplement: Supplementary file 7 — Supplementary Software [file 41467_2023_37752_MOESM7_ESM.zip › trumpet code/backend/nupack.py]

from nupack import mfe, Model

from .bind import BINDING_MAP

def nupack_fn(sequence):
    model = Model()
    res = mfe(sequence, model)
    dot_parenthesis = str(res[0].structure)
    return dot_parenthesis

BINDING_MAP['nupack'] = nupack_fn
