# Supplementary material for: Trumpet is an operating system for simple and robust cell-free biocomputing
Source: Nat Commun. 2023 Apr 20;14:2257. doi: 10.1038/s41467-023-37752-x (PMC10119096; doi:10.1038/s41467-023-37752-x)
Supplement: Supplementary file 7 — Supplementary Software [file 41467_2023_37752_MOESM7_ESM.zip › trumpet code/backend/__init__.py]

from . import bind
from . import mfold
from . import nupack
