# Supplementary material for: Trumpet is an operating system for simple and robust cell-free biocomputing
Source: Nat Commun. 2023 Apr 20;14:2257. doi: 10.1038/s41467-023-37752-x (PMC10119096; doi:10.1038/s41467-023-37752-x)
Supplement: Supplementary file 7 — Supplementary Software [file 41467_2023_37752_MOESM7_ESM.zip › trumpet code/base.py]

from enum import Enum

# See https://docs.python.org/3/library/enum.html#when-to-use-new-vs-init
class Base(int, Enum):
    """This class represents a single base of a DNA or RNA sequence"""
    def __new__(cls, index, dna_char, rna_char):
        obj = int.__new__(cls, index)
        obj._value_ = index
        obj.dna_char = dna_char
        obj.rna_char = rna_char
        return obj

    C = (0, 'C', 'C')
    G = (1, 'G', 'G')
    A = (2, 'A', 'A')
    T = (3, 'T', 'U')

    def __str__(self):
        # Default to DNA representation
        return f'{self.dna_char}'

    def complement(self):
        """This function returns the complement base"""
        value = self.value
        new_value = value + 1 if value % 2 == 0 else value - 1
        return Base(new_value)

    @classmethod
    def str_to_base(cls, sequence):
        """Takes a string of bases and converts it into the integer array equivalent"""
        try:
            bases = []
            for char in sequence:
                if char == "C":
                    bases.append(Base.C)
                elif char == "G":
                    bases.append(Base.G)
                elif char == "A":
                    bases.append(Base.A)
                elif char == "T":
                    bases.append(Base.T)
                else:
                    raise ValueError
            return bases
        except ValueError:
            print("ERROR. A character other than C, G, A, or T was found in the sequence.")
