# Supplementary material for: Trumpet is an operating system for simple and robust cell-free biocomputing
Source: Nat Commun. 2023 Apr 20;14:2257. doi: 10.1038/s41467-023-37752-x (PMC10119096; doi:10.1038/s41467-023-37752-x)
Supplement: Supplementary file 7 — Supplementary Software [file 41467_2023_37752_MOESM7_ESM.zip › trumpet code/dna.py]

from enum import Enum
from numpy.random import choice


# See https://docs.python.org/3/library/enum.html#when-to-use-new-vs-init
class Base(int, Enum):
    """This class represents a single base of a DNA or RNA sequence"""
    def __new__(cls, index, dna_char, rna_char):
        obj = int.__new__(cls, index)
        obj._value_ = index
        obj.dna_char = dna_char
        obj.rna_char = rna_char
        return obj

    C = (0, 'C', 'C')
    G = (1, 'G', 'G')
    A = (2, 'A', 'A')
    T = (3, 'T', 'U')

    def __str__(self):
        # Default to DNA representation
        return f'{self.dna_char}'

    def complement(self):
        """This function returns the complement base"""
        value = self.value
        new_value = value + 1 if value % 2 == 0 else value - 1
        return Base(new_value)

    @classmethod
    def str_to_base(cls, sequence):
        """Takes a string of bases and converts it into the integer array equivalent"""
        try:
            bases = []
            for char in sequence:
                if char == "C":
                    bases.append(Base.C)
                elif char == "G":
                    bases.append(Base.G)
                elif char == "A":
                    bases.append(Base.A)
                elif char == "T":
                    bases.append(Base.T)
                else:
                    raise ValueError
            return bases
        except ValueError:
            print("ERROR. A character other than C, G, A, or T was found in the sequence.")


class DNASequence:
    """This class represents an ordered sequence of DNA bases"""
    def __init__(self, init_sequence):
        if isinstance(init_sequence, str):
            init_sequence = Base.str_to_base(init_sequence)

        self.sequence = [  # DNASequence object is essentially an array of Base objects
            Base(base_index) for base_index in init_sequence
        ]

    def reverse(self):
        """Returns a copy of this sequence in reverse order"""
        return DNASequence(self.sequence[::-1])

    def complement(self):
        """Returns a complimentary copy of this sequence"""
        return DNASequence(base.complement() for base in self.sequence)

    def reverse_complement(self):
        """Returns a reversed complimentary copy of this sequence"""
        return DNASequence(base.complement() for base in self.sequence[::-1])

    @classmethod
    def random(cls, length, probs):
        """Create a Random DNA Sequence which is 'length' bases long"""
        # A sequence of length integers, each 0 <= n < 4
        random_indexes = (choice([0, 1, 2, 3], 1, True, probs) for _ in range(length))
        return cls(random_indexes)

    @classmethod
    def subset(cls, obj, start, stop):
        """Returns a subset of a DNASequence object. Syntax is cleaner this way"""
        return cls(obj.sequence[start:stop])

    def __len__(self):
        return len(self.sequence)

    def __str__(self):
        return ''.join(str(base) for base in self.sequence)

    def __repr__(self):
        return f"DNASequence('{str(self)}')"

    def __add__(self, other):
        """Add is defined to take two init_sequences and concat them together, returning a new, third sequence"""
        new = self.sequence[:]
        for base in other.sequence:
            new.append(base)

        return DNASequence(new)

    def __getitem__(self, item):
        selection = self.sequence[item]
        if isinstance(item, slice):
            return DNASequence(selection)
        else:
            return selection


class TrumpetSequence:
    """Represents an entire DNA strand as multiple pieces, such as the promoter and reporter"""
    def __init__(self, promoter, reporter, protein, length, gc_prob):
        self.promoter = promoter  # promoter of the strand, a DNASequence object
        self.reporter = reporter  # reporter of the strand, a DNASequence object
        self.protein = protein    # protein in the strand, a DNASequence object
        self.length = length      # length of the sequences to be randomly generated

        self.left = None          # left part of the logic gate to be generated, a DNASequence object
        self.right = None         # right part of the logic gate to be generated, a DNASequence object

        self.dist = [gc_prob/2, gc_prob/2, (1-gc_prob)/2, (1-gc_prob)/2]  # probability distribution for C, G, A, T
        self.generate()           # randomly generate left and right

    def generate(self):
        """Randomly generates the logic gate part of the strand, taking overlap of the protein into account"""
        n = len(self.protein) // 2
        self.left = DNASequence.random(self.length - n, self.dist) + DNASequence(self.protein[:n])
        self.right = DNASequence(self.protein[n:]) + DNASequence.random(self.length - n, self.dist)

    def entire_strand(self):
        """Returns the entire strand of DNA as a string."""
        return f"{self.promoter}{self.left}{self.protein}{self.right}{self.reporter}"

    def strand_no_promoter(self):
        """Returns the strand without the promoter of DNA as a string."""
        if self.promoter and str(self.promoter[-2:]) == 'GA':
            #if the promoter ends in GA, we need to include the GA when running nupack/mfold
            return f"GA{self.left}{self.protein}{self.right}{self.reporter}"
        else:
            return f"{self.left}{self.protein}{self.right}{self.reporter}"
        
    def __str__(self):
        return f"left: {self.left}\n" \
               f"right: {self.right}\n" \
               f"sequence: {self.entire_strand()}"


# Old versions of generate and entire_strand that take overlap into account
# def generate(self):
#     """Randomly generates the logic gate part of the strand, taking overlap of the protein into account"""
#     self.left = DNASequence.random(self.length-self.overlap) + self.protein[0:self.overlap]
#     self.right = self.protein[-self.overlap:] + DNASequence.random(self.length-self.overlap)
#
# def entire_strand(self):
#     """Returns the entire strand of DNA as a string."""
#     return f"{self.promoter}{self.left}{DNASequence(self.protein.sequence[self.overlap:-self.overlap])}{self.right}{self.reporter}"
