# Supplementary material for: Trumpet is an operating system for simple and robust cell-free biocomputing
Source: Nat Commun. 2023 Apr 20;14:2257. doi: 10.1038/s41467-023-37752-x (PMC10119096; doi:10.1038/s41467-023-37752-x)
Supplement: Supplementary file 7 — Supplementary Software [file 41467_2023_37752_MOESM7_ESM.zip › trumpet code/dna_sequence.py]

from  trumpet.base import Base
from numpy.random import choice

class DNASequence:
    """This class represents an ordered sequence of DNA bases"""
    def __init__(self, init_sequence):
        if isinstance(init_sequence, str):
            init_sequence = Base.str_to_base(init_sequence)

        self.sequence = [  # DNASequence object is essentially an array of Base objects
            Base(base_index) for base_index in init_sequence
        ]

    def reverse(self):
        """Returns a copy of this sequence in reverse order"""
        return DNASequence(self.sequence[::-1])

    def complement(self):
        """Returns a complimentary copy of this sequence"""
        return DNASequence(base.complement() for base in self.sequence)

    def reverse_complement(self):
        """Returns a reversed complimentary copy of this sequence"""
        return DNASequence(base.complement() for base in self.sequence[::-1])

    @classmethod
    def random(cls, length, probs):
        """Create a Random DNA Sequence which is 'length' bases long"""
        # A sequence of length integers, each 0 <= n < 4
        random_indexes = (choice([0, 1, 2, 3], 1, True, probs) for _ in range(length))
        return cls(random_indexes)

    @classmethod
    def subset(cls, obj, start, stop):
        """Returns a subset of a DNASequence object. Syntax is cleaner this way"""
        return cls(obj.sequence[start:stop])

    def __len__(self):
        return len(self.sequence)

    def __str__(self):
        return ''.join(str(base) for base in self.sequence)

    def __repr__(self):
        return f"DNASequence('{str(self)}')"

    def __add__(self, other):
        """Add is defined to take two init_sequences and concat them together, returning a new, third sequence"""
        new = self.sequence[:]
        for base in other.sequence:
            new.append(base)

        return DNASequence(new)

    def __getitem__(self, item):
        selection = self.sequence[item]
        if isinstance(item, slice):
            return DNASequence(selection)
        else:
            return selection
