# Supplementary material for: Trumpet is an operating system for simple and robust cell-free biocomputing
Source: Nat Commun. 2023 Apr 20;14:2257. doi: 10.1038/s41467-023-37752-x (PMC10119096; doi:10.1038/s41467-023-37752-x)
Supplement: Supplementary file 7 — Supplementary Software [file 41467_2023_37752_MOESM7_ESM.zip › trumpet code/gate.py]

from trumpet.dna_sequence import DNASequence

class Gate:
    """Represents an entire DNA strand as multiple pieces, such as the promoter and reporter"""
    def __init__(self, promoter : DNASequence, reporter : DNASequence, 
                 protein : DNASequence, gate_length : int, gc_prob : float):
        self.promoter = promoter  # promoter of the strand
        self.reporter = reporter  # reporter of the strand
        self.protein = protein    # protein in the strand
        self.gate_length = gate_length  # length of the gate to be generated
        self.gates : list[DNASequence] = []
        self.inputs : list[DNASequence] = []

        self.dist = [gc_prob/2, gc_prob/2, (1-gc_prob)/2, (1-gc_prob)/2]  # probability distribution for C, G, A, T

    def generate(self): # to be implemented by derived class
        """Randomly generates the logic gate part of the strand, taking overlap of the protein into account"""
        pass

    def entire_sense_strand(self):
        """Returns the sense strand as a string."""
        return f"{self.promoter}{''.join(str(e) for e in self.gates)}{self.reporter}"

    def entire_antisense_strand(self):
        """Returns the antisense strand as a string."""
        return str(DNASequence(self.entire_sense_strand()).reverse_complement())

    def strand_no_promoter(self):
        """Returns the strand without the promoter of DNA as a string."""

        # if the promoter ends in GA, we need to include the GA when running nupack/mfold
        if self.promoter and str(self.promoter[-2:]) == 'GA':
            return f"GA{''.join(str(e) for e in self.gates)}{self.reporter}"
        else:
            return f"{''.join(str(e) for e in self.gates)}{self.reporter}"
        
    def __str__(self):
        return f"GATES: {' '.join(str(e) for e in self.gate)}\n" \
               f"sequence: {self.entire_strand()}"
