# Supplementary material for: Trumpet is an operating system for simple and robust cell-free biocomputing
Source: Nat Commun. 2023 Apr 20;14:2257. doi: 10.1038/s41467-023-37752-x (PMC10119096; doi:10.1038/s41467-023-37752-x)
Supplement: Supplementary file 7 — Supplementary Software [file 41467_2023_37752_MOESM7_ESM.zip › trumpet code/nand_gate.py]

from trumpet.gate import Gate
from trumpet.dna_sequence import DNASequence

class NANDGate(Gate):
    def __init__(self, promoter : DNASequence, reporter : DNASequence, protein : DNASequence, length : int, gc_prob : float):
        super().__init__(promoter, reporter, protein, length, gc_prob)
        self.generate() # randomly generate left and right flanks

    def generate(self):
        """Randomly generates the logic gate part of the strand, taking overlap of the protein into account"""
        n = len(self.protein) // 2  # We are assuming n is always even
        # length = (self.gate_length - len(self.protein)) / 2 # length of flanking sequences

        left_flank = DNASequence.random(self.gate_length - n, self.dist) + DNASequence(self.protein[:n])
        right_flank = DNASequence(self.protein[n:]) + DNASequence.random(self.gate_length - n, self.dist)

        self.gates.append(left_flank + right_flank)
        self.inputs.append(left_flank)
        self.inputs.append(right_flank)

  
        
   
