# Supplementary material for: Trumpet is an operating system for simple and robust cell-free biocomputing
Source: Nat Commun. 2023 Apr 20;14:2257. doi: 10.1038/s41467-023-37752-x (PMC10119096; doi:10.1038/s41467-023-37752-x)
Supplement: Supplementary file 7 — Supplementary Software [file 41467_2023_37752_MOESM7_ESM.zip › trumpet code/or_gate.py]

from trumpet.gate import Gate
from trumpet.dna_sequence import DNASequence

"""
ASSUMPTIONS
-------------
gate_length is 20
promoter is T7 max
reporter is broccoli
"""
class ORGate(Gate):
    def __init__(self, promoter : DNASequence, reporter : DNASequence, length : int, gc_prob : float):
        super().__init__(promoter, reporter, None, length, gc_prob)
        self.sense = None
        self.antisense = None
        self.generated_bases1 = None
        self.generated_bases2 = None
        
        self.generate() 
        

    def generate(self):
        """Randomly generates the logic gate part of the strand"""
        self.generated_bases1 = DNASequence.random(self.gate_length, self.dist)
        self.generated_bases2 = DNASequence.random(self.gate_length, self.dist)

        self.sense = self.generated_bases1 + DNASequence(self.promoter) + DNASequence(self.reporter) + self.generated_bases2
        self.antisense = self.sense.reverse_complement()

        # Input1 should be base 1 to base 39 in the sense strand
        input1 = self.sense[0:39]

        # Input 2 should be base 93 to base 115 in the sense strand. Then we must 
        # reverse complement
        input2 = self.sense[93:116]
        input2 = input2.reverse_complement()

        # # Input2 should be base 115 to base 93 in the antisense strand
        # antisense_reversed = self.antisense.reverse()
        # n = len(antisense_reversed)

        # input2 = antisense_reversed[(n - 114):(n - 92 + 1)]

        self.inputs.append(input1)
        self.inputs.append(input2)

        # The gate is equivalent to the sense strand. However, CSV also needs the 
        # antisense information. So instead of calling this information 'Gate 1'
        # and 'Gate 2', we will call it 'Sense strand' and 'Antisense strand' when
        # constructing the CSV
        self.gates.append(self.sense)
        self.gates.append(self.antisense)

    def entire_sense_strand(self):
        return str(self.sense)

    def entire_antisense_strand(self):
        return str(self.antisense)

    def strand_no_promoter(self):
        """Returns the strand without the promoter of DNA as a string."""

        # if the promoter ends in GA, we need to include the GA when running nupack/mfold
        if self.promoter and str(self.promoter[-2:]) == 'GA':
            return f"{self.generated_bases1}GA{self.reporter}{self.generated_bases2}"
        else:
            return f"{self.generated_bases1}{self.reporter}{self.generated_bases2}"


        

   
