# Supplementary material for: Trumpet is an operating system for simple and robust cell-free biocomputing
Source: Nat Commun. 2023 Apr 20;14:2257. doi: 10.1038/s41467-023-37752-x (PMC10119096; doi:10.1038/s41467-023-37752-x)
Supplement: Supplementary file 7 — Supplementary Software [file 41467_2023_37752_MOESM7_ESM.zip › trumpet code/server/server.py]

import random
import string
from flask import Flask, request, session, abort
from . import server_utils

app = Flask("Trumpet")

# Secret Key for Session
app.secret_key = b'TEST_KEY_NO_PROD'

def get_session():
    # session is a flask thread-local
    if 'user_id' not in session:
        session['user_id'] = ''.join(random.choices(string.ascii_letters, k=32))
    return session['user_id']

@app.route('/status')
def status():
    return {"status": "OKAY"}

@app.route('/generate', methods=['POST'])
def generate():
    json = request.get_json()
    server_utils.process_parts_to_sequences(json)
    sequences = server_utils.generate_sequences(json)
    return sequences

# uWSGI Entry Point
if __name__ == "__main__":
    app.run()
