# Supplementary material for: Trumpet is an operating system for simple and robust cell-free biocomputing
Source: Nat Commun. 2023 Apr 20;14:2257. doi: 10.1038/s41467-023-37752-x (PMC10119096; doi:10.1038/s41467-023-37752-x)
Supplement: Supplementary file 7 — Supplementary Software [file 41467_2023_37752_MOESM7_ESM.zip › trumpet code/server/server_utils.py]

from ..trumpet_sequences import PROMOTERS, ENZYMES, REPORTERS
from ..dna import DNASequence
from ..gate import Gate
from ..backend.bind import call_backend

def process_parts_to_sequences(json):
    promoter = json['promoter']
    if promoter in PROMOTERS:
        json['promoter'] = PROMOTERS[promoter]
    else:
        raise ValueError('invalid promoter')
    
    enzyme = json['protein']
    if enzyme in ENZYMES:
        json['protein'] = ENZYMES[enzyme]
    else:
        raise ValueError('invalid enzyme')
    
    reporter = json['reporter']
    if reporter in REPORTERS:
        json['reporter'] = REPORTERS[reporter]
    else:
        raise ValueError('invalid reporter')


def generate_sequences(json):
    nupack_results : list[Gate] = call_backend(json['gate'], json['promoter'], json['protein'], json['reporter'], json['random_length'], json['quantity'], json['options'], None)

    
    result = [
        {'inputs': [str(strand) for strand in nupack_result.inputs],
         'gates':  [str(gate) for gate in nupack_result.gates]} for nupack_result in nupack_results
        ]

    return {
        'gate': json['gate'],
        'promoter': str(DNASequence(json['promoter']).complement()),
        'reporter': str(DNASequence(json['reporter']).complement()),
        'enzyme': str(DNASequence(json['protein']).complement()),
        'result': result,
        'sense': [res.entire_sense_strand() for res in nupack_results],
        'antisense': [res.entire_antisense_strand() for res in nupack_results]
    }
