# Supplementary material for: Trumpet is an operating system for simple and robust cell-free biocomputing
Source: Nat Commun. 2023 Apr 20;14:2257. doi: 10.1038/s41467-023-37752-x (PMC10119096; doi:10.1038/s41467-023-37752-x)
Supplement: Supplementary file 7 — Supplementary Software [file 41467_2023_37752_MOESM7_ESM.zip › trumpet code/trumpet_sequences.py]

"""Contains dictionaries of promoters, reporters, and enzymes"""


PROMOTERS = {
    "T7 Max": "AATTCTAATACGACTCACTATAGGGA",
    "Sigma 70": None
}

REPORTERS = {
    "Broccoli": "GAGACGGTCGGGTCCAGATATTCGTATCTGTCGAGTAGAGTGTGGGCTC",
    "Mango": None,
    "Corn": None,
    "RhoBAST": None
}

ENZYMES = {
    "Acll": "AACGTT",
    "BsaAl": "TACGTG",
    "Nrul": "TCGCGA",
    "Pvull": "CAGCTG",
    "Rsal": "GTAC"
}
