# Supplementary material for: Trumpet is an operating system for simple and robust cell-free biocomputing
Source: Nat Commun. 2023 Apr 20;14:2257. doi: 10.1038/s41467-023-37752-x (PMC10119096; doi:10.1038/s41467-023-37752-x)
Supplement: Supplementary file 7 — Supplementary Software [file 41467_2023_37752_MOESM7_ESM.zip › trumpet code/ui.py]

"""
Basic UI layout to increase ease of use
"""

import tkinter as tk
import tkinter.ttk as ttk
from trumpet_sequences import PROMOTERS, REPORTERS, ENZYMES
from dna import Base, TrumpetSequence, DNASequence

WINDOW_SIZE = "600x500"


class Main(tk.Tk):
    """A class for managing the different windows of the app and for handling basic setup of the app"""
    def __init__(self, *args, **kwargs):
        tk.Tk.__init__(self, *args, **kwargs)

        # main window set up
        self.geometry(WINDOW_SIZE)                # set initial window size
        self.title("TRUMPET")                     # set window title

        # create and set up dropdowns
        self.promoter_dropdown = ttk.Combobox(self, state="readonly", values=list(PROMOTERS.keys()))
        self.reporter_dropdown = ttk.Combobox(self, state="readonly", values=list(REPORTERS.keys()))
        self.enzyme_dropdown = ttk.Combobox(self, state="readonly", values=list(ENZYMES.keys()))

        # pack the widgets into the window
        self.promoter_dropdown.grid(row=0, column=0)
        self.reporter_dropdown.grid(row=1, column=0)
        self.enzyme_dropdown.grid(row=2, column=0)

        # set default entry to very first entry for each
        self.promoter_dropdown.current(0)
        self.reporter_dropdown.current(0)
        self.enzyme_dropdown.current(0)

        tk.Label(self, text="GC Probability").grid(row=3, column=0)
        self.entry = tk.Entry(self)
        self.entry.grid(row=3, column=1)

        # create a basic button
        tk.Button(self, text="Click me!", command=lambda: self.generate_sequence()).grid(row=4, column=0)

    def generate_sequence(self):
        """Randomly generates a piece of DNA based on the selected promoter, reporter, and protein
        Assumes an overlap of 2 and a length of 8"""
        promoter = DNASequence((PROMOTERS[self.promoter_dropdown.get()]))
        reporter = DNASequence((REPORTERS[self.reporter_dropdown.get()]))
        protein = DNASequence((ENZYMES[self.enzyme_dropdown.get()]))
        length = 20  # length of each flanking sequence should be 20 for now
        p = float(self.entry.get())

        sequence = TrumpetSequence(promoter, reporter, protein, length, p)
        print(f'Generated DNA sequence is {sequence.entire_strand()}')


if __name__ == "__main__":
    root = Main()
    root.mainloop()
