# Supplementary material for: Trumpet is an operating system for simple and robust cell-free biocomputing
Source: Nat Commun. 2023 Apr 20;14:2257. doi: 10.1038/s41467-023-37752-x (PMC10119096; doi:10.1038/s41467-023-37752-x)
Supplement: Supplementary file 9 — Source Data [file 41467_2023_37752_MOESM9_ESM.xlsx]

## Sheet: 1C-NAND
Kinetic measurement		2785+ 2782					2785+ 2782 + 2786					2785+ 2782 + 2787					2785+ 2782 + 2786 + 2787
	A1	No inputs					Input 1					Input 2					Input 1 + 2					A6				A7	A8	A9	A10	A11	A12	B1	B2	B3	B4	B5	B6	B7	B8	B9	B10	B11	B12	C1	C2	C3	C4	C5	C6
Time (30 minute increments)	Fluorescein				Average	SEM				Average	SEM				Average					Average	SEM	raw Broccoli			Average	Water	Empty Well		average	1B/3B 2ul (0)			Average	SEM	2b/4b 2ul (1)			Average
0	2493.82	106.043	100.355	105.934	104.111	1.8781	107.88	105.12	106.213	106.404	0.802466	111.461	109.799	110.123	110.461	0.508673	109.047	100.016	105.332	104.798	2.62064	305.999			305.999	101.36			101.36				#DIV/0!		99.221			99.221
30	2256.08	488.786	184.273	283.25	318.77	89.6814	217.447	292.984	199.593	236.675	28.6225	200.567	379.201	255.281	278.35	52.8414	87.273	75.993	76.752	80.006	3.6401	5855.92			5855.92	77.771			77.771				#DIV/0!		1809.92			1809.92
60	2275.75	1642.5	554.613	919.174	1038.76	319.688	685.493	969.547	608.946	754.662	109.691	605.947	1292.22	784.352	894.173	205.579	83.758	73.938	78.801	78.8323	2.83483	15123.9			15123.9	78.958			78.958				#DIV/0!		7508.65			7508.65
90	2357.31	2685.35	996.426	1563.34	1748.37	496.251	1114.4	1624.13	1162.06	1300.2	162.549	1104.46	2249.2	1362.28	1571.98	346.695	75.48	65.179	73.235	71.298	3.12739	24945			24945	77.331			77.331				#DIV/0!		12668.1			12668.1
120	2350.03	3702.92	1530	2279.07	2504	637.27	1614.17	2292.71	1815.11	1907.33	201.234	1669.9	3169.4	1988.76	2276.02	456.074	70.692	62.208	70.225	67.7083	2.75347	35119.3			35119.3	78.969			78.969				#DIV/0!		14740.6			14740.6
150	2364.89	4328.83	2165.51	2966.97	3153.77	631.441	2028.95	2885.33	2535.24	2483.17	248.582	2241.66	3959.03	2549.34	2916.68	528.694	70.153	61.301	68.309	66.5877	2.6964	41037.3			41037.3	78.033			78.033				#DIV/0!		15342.2			15342.2
180	2345.39	5004.62	3003.05	3815.52	3941.06	581.204	2713.21	3629.86	3560.45	3301.18	294.664	3144.96	4990.77	3498.88	3878.2	565.586	70.825	60.915	72.23	67.99	3.56068	45781.9			45781.9	73.705			73.705				#DIV/0!		13639.3			13639.3
210	2343.27	5731.78	3869.92	4659.14	4753.61	539.544	3622.54	4524.92	4531.69	4226.39	301.927	4038.04	5987.13	4551.74	4858.97	583.246	66.622	63.771	72.659	67.684	2.62012	48809			48809	77.598			77.598				#DIV/0!		13460.6			13460.6
240	2358.84	6559.57	4694.08	5401.54	5551.73	543.731	4478.98	5332.2	5357.12	5056.1	288.65	4919.57	6740.64	5409.42	5689.88	544.079	69.838	60.436	73.87	68.048	3.98	51866.3			51866.3	78.488			78.488				#DIV/0!		13344.1			13344.1
270	2363.62	7102.83	5377.88	6022.96	6167.89	503.197	5090.34	5922.31	6040.98	5684.54	299.069	5657.6	7336.22	6114.72	6369.52	501.041	72.548	64.932	75.985	71.155	3.26586	#Sat			#DIV/0!	76.016			76.016				#DIV/0!		14132			14132
300	2379.81	7510.25	5935.23	6481.39	6642.29	461.732	5597.96	6399.91	6601.81	6199.89	306.558	6253.44	7759.68	6686.98	6900.03	447.672	73.689	64.977	77.837	72.1677	3.78949	#Sat			#DIV/0!	77.197			77.197				#DIV/0!		13495			13495
		Fold increase in paper calculated by averaging the no input and one input averages. Then divide that new average by 72.167, which is the average for inputs 1+2.
		Found in data file "220624_NAND-NOR-AND_re-do-leftover-data"
At 300 minutes		Replicate 1	Replicate 2	Replicate 3	Average	SEM
	Input 1&2	73.689	64.977	77.837	72.1677	3.78949
	Input 1	5597.96	6399.91	6601.81	6199.89	306.558
	Input 2	6253.44	7759.68	6686.98	6900.03	447.672
	No inputs	7510.25	5935.23	6481.39	6642.29	461.732
	No inputs	7510.25	5935.23	6481.39	6642.29	461.732
	Input 1	5597.96	6399.91	6601.81	6199.89	306.558
	Input 2	6253.44	7759.68	6686.98	6900.03	447.672
	Input 1&2	73.689	64.977	77.837	72.1677	3.78949
																										A7	A8	A9	A10	A11	A12	B1	B2	B3	B4	B5	B6	B7	B8	B9	B10	B11	B12	C1	C2	C3	C4	C5	C6
																									Average	Water	Empty Well		average	1B/3B 2ul (0)			Average	SEM	2b/4b 2ul (1)			Average
																									#DIV/0!	77.197			77.197				#DIV/0!		13495			13495
[truncated: 42 more columns]

## Sheet: 1D-Pepper
Endpoint measurement	Using raw data from 111821- NOT, NOR, and NAND-Pepper gates in OneNote
	NAND Pepper gate, no inputs (1)	NAND Pepper gate, inputs (0)	1uM Fluorescein
	No Inputs	Inputs 1+2
Replicate 1	31211.7	295.327	2222.05			NAND Pepper gate, inputs (0)	NAND Pepper gate, no inputs (1)
Replicate 2	30387.2	345.402				Inputs 1+2	No Inputs			Average	Replicate 1	Replicate 2	Replicate 3
Replicate 3	30975.3	234.414			Replicate 1	295.327	31211.7		Inputs 1+2	291.714	295.327	345.402	234.414
Average	30858.1	291.714	2222.05		Replicate 2	345.402	30387.2		No Inputs	30858.1	31211.7	30387.2	30975.3
SD	424.59	55.5821	#DIV/0!		Replicate 3	234.414	30975.3
SEM	245.137	32.0904	#DIV/0!		Average	291.714	30858.1
					SD	55.5821	424.59
					SEM	32.0904	245.137

## Sheet: 1F-Mango
Endpoint measurement	Using raw data from 220201 NAND Mango data
	NAND with Mango reporter using t01-biotin as the ligand
	No inputs	Inputs 1+2			Inputs 1+2	No inputs
Replicate 1	31033.6	5711.33		Average	6920.9	31725.4
Replicate 2	31914.2	7576.98		Replicate 1	5711.33	31033.6
Replicate 3	32228.4	7474.39		Replicate 2	7576.98	31914.2
Average	31725.4	6920.9		Replicate 3	7474.39	32228.4
SD	619.369	1048.77
SEM	357.593	605.508

## Sheet: 1H-Corn
	Endpoint measurement
	Using raw data from 220204_NAND-Corn-DFHO
	NAND with Corn reporter usingDFHO as the ligand
	No inputs	Inputs 1+2			Inputs 1+2	No inputs
Replicate 1	9801.85	573.464		Average	584.5	10566.8
Replicate 2	11713.4	592.852		Replicate 1	573.464	9801.85
Replicate 3	10185.2	587.185		Replicate 2	592.852	11713.4
Average	10566.8	584.5		Replicate 3	587.185	10185.2
SD	1011.31	9.96891
SEM	583.878	5.75555

## Sheet: 1J-Malachite Green
Endpoint measurement	Using raw data from 220211_NAND-Malachite-green
	NAND with Malachite Green reporter usingMalachite Green Dye as the ligand
	No inputs	Inputs 1+2			Inputs 1+2	No inputs
Replicate 1	1415.86	102.343		Average	138.747	1336.73
Replicate 2	1238.91	206.128		Replicate 1	102.343	1415.86
Replicate 3	1355.43	107.771		Replicate 2	206.128	1238.91
Average	1336.73	138.747		Replicate 3	107.771	1355.43
SD	89.9458	58.4164
SEM	51.9302	33.7268

## Sheet: 1L-Crosstalk
3396:3310o w/ 3263/64	3396:3310o w/ 3263/64	3396:3310o w/ 3263/64	3396:3310o w/3268/69	3396:3310o w/3268/69	3396:3310o w/3268/69	3396:3310o w/ 3273/74	3396:3310o w/ 3273/74	3396:3310o w/ 3273/74	3396:3310ow/ 83/84	3396:3310o w/ 83/84	3396:3310o w/ 83/84
3396:3310ow/ 3303/04	3396:3310o w/ 3303/04	3396:3310o w/ 3303/04	3396:3310o w/3308/09	3396:3310o w/3308/09	3396:3310o w/3308/09	3396:3310o w/ 3318/19	3396:3310o w/ 3318/19	3396:3310o w/ 3318/19	3396:3310o w/ 3323/24	3396:3310o w/ 3323/24	3396:3310o w/ 3323/24
3396:3310o w/ 3338/39	3396:3310o w/ 3338/39	3396:3310o w/ 3338/39	3396:3310o w/3343/44	3396:3310o w/3343/44	3396:3310o w/3343/44	3396:3310o w/ 3313/14	3396:3310o w/ 3313/14	3396:3310o w/ 3313/14	3396:3310o	3396:3310o	3396:3310o
3397:3315o w/ 3263/64	3397:3315o w/ 3263/64	3397:3315o w/ 3263/64	3397:3315o w/3268/69	3397:3315o w/3268/69	3397:3315o w/3268/69	3397:3315o w/ 3273/74	3397:3315o w/ 3273/74	3397:3315o w/ 3273/74	3397:3315o w/ 3283/84	3397:3315o w/ 3283/84	3397:3315o w/ 3283/84
3397:3315o w/ 3303/04	3397:3315o w/ 3303/04	3397:3315o w/ 3303/04	3397:3315o w/3308/09	3397:3315o w/3308/09	3397:3315o w/3308/09	3397:3315o w/ 3313/14	3397:3315o w/ 3313/14	3397:3315o w/ 3313/14	3397:3315o w/ 3323/24	3397:3315o w/ 3323/24	3397:3315o w/ 3323/24
3397:3315o w/ 3338/39	3397:3315o w/ 3338/39	3397:3315o w/ 3338/39	3397:3315o w/3343/44	3397:3315o w/3343/44	3397:3315o w/3343/44	3397:3315o w/3318/19	3397:3315o w/3318/19	3397:3315o w/3318/19	3397:3315o	3397:3315o	3397:3315o
vB	vB	vB	Water	Water	Water	F.	F.	F.
time (minutes)	3396:3310o w/ 3263/64	3396:3310o w/ 3263/64	3396:3310o w/ 3263/64	Avg	SEM	3396:3310o w/3268/69	3396:3310o w/3268/69	3396:3310o w/3268/69	Avg	SEM	3396:3310o w/ 3273/74	3396:3310o w/ 3273/74	3396:3310o w/ 3273/74	Avg	SEM	3396:3310ow/ 83/84	3396:3310o w/ 83/84	3396:3310o w/ 83/84	Avg	SEM	3396:3310ow/ 3303/04	3396:3310o w/ 3303/04	3396:3310o w/ 3303/04	Avg	SEM	3396:3310o w/3308/09	3396:3310o w/3308/09	3396:3310o w/3308/09	Avg	SEM	3396:3310o w/ 3318/19	3396:3310o w/ 3318/19	3396:3310o w/ 3318/19	Avg	SEM	3396:3310o w/ 3323/24	3396:3310o w/ 3323/24	3396:3310o w/ 3323/24	Avg	SEM	3396:3310o w/ 3338/39	3396:3310o w/ 3338/39	3396:3310o w/ 3338/39	Avg	SEM	3396:3310o w/3343/44	3396:3310o w/3343/44	3396:3310o w/3343/44	Avg
20	178.695	231.843	315.326	241.955	39.7647	249.149	240.618	248.428	246.065	2.73144	147.226	123.471	133.397	134.698	6.88826	129.59	138.907	134.577	134.358	2.69181	144.218	113.421	107.003	121.547	11.4857	116.969	123.565	107.24	115.925	4.74146	125.272	116.607	129.349	123.743	3.75694	125.255	158.182	146.959	143.465	9.66439	93.492	116.546	88.05	99.3627	8.73411	98.595	102.906	118.239	106.58
40	4862.05	5321.87	8028.49	6070.81	987.804	6028.2	5859.12	6201.39	6029.57	98.8072	4621.1	2834.58	3543.46	3666.38	519.374	4032.84	3755.91	4174.26	3987.67	122.86	6869.87	4050.32	3658.17	4859.45	1011.56	3938.54	4596.02	3094.49	3876.35	434.567	3389.76	3027.36	4143.73	3520.28	328.811	4255	7930.78	5366.52	5850.77	1088.38	3217.89	5052.47	1465.24	3245.2	1035.63	2381.04	2787.02	4396.42	3188.16
60	14885.9	16518.5	24182	18528.8	2865.62	20661.2	20830.5	21990.9	21160.9	417.895	18337.7	12914.6	14883.3	15378.6	1584.98	18061.3	14300.8	15854.2	16072.1	1091.03	21275.7	15329.9	14262.6	16956	2181.67	17681.1	20591.6	14585.1	17619.3	1734.19	14986.5	14404.8	20779.9	16723.7	2035.03	19128.3	29771.7	19662.9	22854.3	3462.13	12831.5	17239	7102.5	12391	2934.43	10602.7	14113.7	19336.8	14684.4
80	22463.9	25606.1	35456.2	27842.1	3913.65	31842	32363.1	34014.7	32740	654.9	29525.5	22409.9	25374.4	25769.9	2063.57	29383.8	23766.5	25153.8	26101.4	1689.39	29869.2	24634.9	23732.3	26078.8	1913.04	29593.7	33479	24932.5	29335.1	2470.53	25218.4	25738	34589.1	28515.2	3040.68	32949.5	44006.8	31479.9	36145.4	3953.51	22888.6	26394.2	13776.1	21019.6	3760.5	18705.9	24587.8	32355.3	25216.3
100	31883.5	34495.9	42812.1	36397.2	3294.94	39469.8	39971.4	41603.3	40348.2	644.055	37874.8	30573.4	33704.5	34050.9	2114.82	39240.8	33161.1	33369.7	35257.2	1992.7	38318	32711.9	32255.8	34428.6	1949.19	39489.8	42484.3	32825.7	38266.6	2854.5	33686.3	36336.5	44715.9	38246.2	3324.09	42983.2	50777.7	40274.2	44678.4	3148.33	32687.4	33905.8	21932.4	29508.6	3804.36	25635	33517	41027.9	33393.3
120	39324.6	41981.3	47393.4	42899.8	2374.09	44612.9	44586.6	45781.6	44993.7	394.005	43667.2	39165.1	41014.7	41282.3	1306.51	46649.5	42274.1	41664.7	43529.4	1569.91	43880.2	39235.9	40427.9	41181.3	1392.63	45811.6	47786.9	39249	44282.5	2580.52	41207.7	44297.9	#Sat	42752.8	1261.57	48037.8	#Sat	46560	47298.9	603.322	40122.3	39866.1	31472.5	37153.6	2841.54	34525.5	41688.9	46249.8	40821.4
140	43380.3	45624.9	49227.5	46077.6	1703.04	47341.4	46732.5	47012.7	47028.9	175.963	46921.1	44935.7	45813.7	45890.2	574.433	#Sat	47553.6	46537.3	47045.4	414.894	46462.3	43384.5	44911.1	44919.3	888.501	48933.5	#Sat	42462.8	45698.1	2641.66	45571.9	48887.7	#Sat	47229.8	1353.7	#Sat	#Sat	50060.6	50060.6	#DIV/0!	44442.8	42842.6	38112.2	41799.2	1900.49	40193.1	46157.6	48044.6	44798.4
160	47194.8	48809.9	#Sat	48002.4	659.353	49943.6	49038.1	48798.5	49260.1	348.708	49628.3	49620.4	49590.5	49613.1	11.4907	#Sat	#Sat	50417.8	50417.8	#DIV/0!	#Sat	46890.3	48497.3	47693.8	656.057	#Sat	49136.7	45448.4	47292.6	1505.75	49284.8	#Sat	#Sat	49284.8	#DIV/0!	#Sat	#Sat	#Sat	#DIV/0!	#DIV/0!	48103.4	45832.4	43864.3	45933.4	1224.76	45120.3	#Sat	#Sat	45120.3
180	48665.9	#Sat	#Sat	48665.9	#DIV/0!	#Sat	49683.6	48753.4	49218.5	379.759	#Sat	#Sat	#Sat	#DIV/0!	#DIV/0!	#Sat	#Sat	#Sat	#DIV/0!	#DIV/0!	#Sat	48513.4	#Sat	48513.4	#DIV/0!	#Sat	49284.4	46674.9	47979.6	1065.34	#Sat	#Sat	#Sat	#DIV/0!	#DIV/0!	#Sat	#Sat	#Sat	#DIV/0!	#DIV/0!	#Sat	46959.3	46893.1	46926.2	27.0607	47832.4	#Sat	#Sat	47832.4
200	48799.2	#Sat	#Sat	48799.2	#DIV/0!	#Sat	49675.8	48684.4	49180.1	404.735	#Sat	#Sat	#Sat	#DIV/0!	#DIV/0!	#Sat	#Sat	#Sat	#DIV/0!	#DIV/0!	#Sat	48357.5	#Sat	48357.5	#DIV/0!	#Sat	48765.8	47045.2	47905.5	702.452	#Sat	#Sat	#Sat	#DIV/0!	#DIV/0!	#Sat	46714.3	#Sat	46714.3	#DIV/0!	#Sat	46665.5	49073.8	47869.7	983.199	48836.8	#Sat	#Sat	48836.8
220	49114.8	#Sat	#Sat	49114.8	#DIV/0!	#Sat	#Sat	48544.7	48544.7	#DIV/0!	#Sat	#Sat	#Sat	#DIV/0!	#DIV/0!	#Sat	#Sat	#Sat	#DIV/0!	#DIV/0!	#Sat	48989.3	#Sat	48989.3	#DIV/0!	#Sat	48986.3	47405	48195.7	645.559	#Sat	#Sat	#Sat	#DIV/0!	#DIV/0!	#Sat	46145.3	#Sat	46145.3	#DIV/0!	49411.5	46963.2	#Sat	48187.3	999.519	#Sat	#Sat	#Sat	#DIV/0!
240	49400	#Sat	#Sat	49400	#DIV/0!	#Sat	49663.1	48326.4	48994.8	545.734	50418.9	#Sat	#Sat	50418.9	#DIV/0!	#Sat	#Sat	#Sat	#DIV/0!	#DIV/0!	#Sat	48864.9	#Sat	48864.9	#DIV/0!	#Sat	48703.6	47242.7	47973.2	596.406	#Sat	#Sat	#Sat	#DIV/0!	#DIV/0!	#Sat	45339.9	#Sat	45339.9	#DIV/0!	#Sat	46730.7	47487.8	47109.2	309.06	#Sat	#Sat	#Sat	#DIV/0!
260	#Sat	#Sat	#Sat	#DIV/0!	#DIV/0!	#Sat	#Sat	47914.6	47914.6	#DIV/0!	#Sat	#Sat	#Sat	#DIV/0!	#DIV/0!	#Sat	#Sat	#Sat	#DIV/0!	#DIV/0!	#Sat	49028.5	#Sat	49028.5	#DIV/0!	#Sat	48254.3	46877.9	47566.1	561.892	#Sat	#Sat	#Sat	#DIV/0!	#DIV/0!	#Sat	44677.8	#Sat	44677.8	#DIV/0!	#Sat	46897.6	47836.4	47367	383.253	#Sat	#Sat	#Sat	#DIV/0!
280	49108.9	#Sat	#Sat	49108.9	#DIV/0!	#Sat	49117.1	47626.4	48371.7	608.579	49868.8	#Sat	#Sat	49868.8	#DIV/0!	#Sat	#Sat	#Sat	#DIV/0!	#DIV/0!	#Sat	48526.3	#Sat	48526.3	#DIV/0!	#Sat	47827.6	46652.1	47239.8	479.88	#Sat	#Sat	#Sat	#DIV/0!	#DIV/0!	#Sat	43631.4	#Sat	43631.4	#DIV/0!	#Sat	46329.7	47760.1	47044.9	583.995	#Sat	49753.5	#Sat	49753.5
300	#Sat	#Sat	#Sat	#DIV/0!	#DIV/0!	#Sat	49164.2	47285.9	48225.1	766.794	50334.3	#Sat	#Sat	50334.3	#DIV/0!	#Sat	#Sat	#Sat	#DIV/0!	#DIV/0!	#Sat	48742.4	#Sat	48742.4	#DIV/0!	#Sat	47698.4	46315.1	47006.8	564.735	#Sat	#Sat	#Sat	#DIV/0!	#DIV/0!	#Sat	42962.1	#Sat	42962.1	#DIV/0!	#Sat	46215.1	47797.7	47006.4	646.08	#Sat	49751.3	49808.3	49779.8
320	50000	50000	50000	50000	0	50000	49320.6	47100.3	48807	875.564	50000	50000	50000	50000	0	50000	50000	50000	50000	0	50000	48433.8	50000	49477.9	522.06	50000	47696.8	46222.7	47973.2	1099.13	50000	50000	50000	50000	0	50000	42240.1	50000	47413.4	2586.64	50000	46138.3	48058.6	48065.6	1114.78	50000	50191.3	49433.5	49875
3396:3310o w/ 3263/64	3396:3310o w/3268/69	3396:3310o w/ 3273/74	3396:3310o w/ 3283/84	3396:3310o w/ 3303/04	3396:3310o w/3308/09	3396:3310o w/ 3318/19	3396:3310o w/ 3323/24	3396:3310o w/ 3338/39	3396:3310o w/3343/44	3396:3310o w/ 3313/14 (Correct flanks)	3396:3310o		3396:3310o	3396:3310o w/ 3313/14 (Correct flanks)	3396:3310o w/ 3263/64	3396:3310o w/3268/69	3396:3310o w/ 3273/74	3396:3310o w/ 3283/84	3396:3310o w/ 3303/04	3396:3310o w/3308/09	3396:3310o w/ 3318/19	3396:3310o w/ 3323/24	3396:3310o w/ 3338/39	3396:3310o w/3343/44
Mismatch inputs A	Wrong inputs B	Wrong inputs C	Wrong inputs D	Wrong inputs E	Wrong inputs F	Wrong inputs G	Wrong inputs H	Wrong inputs I	Wrong inputs J	Correct Inputs	No inputs		No inputs	Matching Inputs	Mismatching inputs A	Mismatching B	Mismatching C	Mismatching D	Mismatching E	Mismatching F	Mismatching G	Mismatching H	Mismatching I	Mismatching J
42899.8	44993.7	41282.3	43529.4	41181.3	44282.5	42752.8	47298.9	37153.6	40821.4	984.377	43095.6		43095.6	984.377	42899.8	44993.7	41282.3	43529.4	41181.3	44282.5	42752.8	47298.9	37153.6	40821.4
2374.09	394.005	1306.51	1569.91	1392.63	2580.52	1261.57	603.322	2841.54	3412.2	43.2067	1798.56		1798.56	43.2067	2374.09	394.005	1306.51	1569.91	1392.63	2580.52	1261.57	603.322	2841.54	3412.2
time (minutes)	3397:3315o w/ 3263/64	3397:3315o w/ 3263/64	3397:3315o w/ 3263/64			3397:3315o w/3268/69	3397:3315o w/3268/69	3397:3315o w/3268/69			3397:3315o w/ 3273/74	3397:3315o w/ 3273/74	3397:3315o w/ 3273/74			3397:3315o w/ 3283/84	3397:3315o w/ 3283/84	3397:3315o w/ 3283/84			3397:3315o w/ 3303/04	3397:3315o w/ 3303/04	3397:3315o w/ 3303/04			3397:3315o w/3308/09	3397:3315o w/3308/09	3397:3315o w/3308/09			3397:3315o w/ 3313/14	3397:3315o w/ 3313/14	3397:3315o w/ 3313/14			3397:3315o w/ 3323/24	3397:3315o w/ 3323/24	3397:3315o w/ 3323/24			3397:3315o w/ 3338/39	3397:3315o w/ 3338/39	3397:3315o w/ 3338/39			3397:3315o w/3343/44	3397:3315o w/3343/44	3397:3315o w/3343/44
20	77.303	77.246	90.448			82.845	90.466	85.07			87.11	80.747	94.507			83.148	90.875	83.227			79.432	76.57	83.889			81.101	84.818	83.065			80.409	92.976	95.475			91.294	86.19	86.406			86.72	90.644	81.629			88.635	87	84.826
40	163.071	124.787	142.189			155.33	153.396	126.866			137.359	166.179	158.329			135.068	163.227	222.341			199.485	168.081	187.941			152.352	179.275	177.268			174.684	147.973	178.513			161.098	188.953	180.427			208.871	213.765	204.643			191.715	203.032	187.606
60	888.15	635.825	851.18			1084.59	970.28	762.993			955.901	1253.27	1048.59			779.412	983.77	1708.6			1462.35	1162.08	1480.16			1175.36	1350.35	1388.51			1535.06	834.763	1315.14			1037.7	1315.99	1345.79			1238.7	1316.86	1343.49			1363.27	1450.84	1305.39
80	2378.79	2021.3	2529.3			3409.35	2897.23	2692.97			3064.43	4606.55	3250.88			2723.91	2966.76	4965.35			4217.68	3303.04	4467.04			3701.18	4088.62	4234.03			4539.8	2463.03	4017.1			3128.62	3917.8	3624.71			3125.73	3507.63	3728.04			3842.22	4431.46	3862.12
100	4387.72	3416.11	5051.31			6633.83	5928.12	5315.47			6232.57	8629.01	6225.59			5732.32	6255.77	8678.02			7834.76	6556.14	8295.23			7131.8	8325.68	7707.76			8485.48	5424.14	7792.57			6532.7	7419.19	6884.38			5890.23	6810.2	6741.23			7183.37	8069.2	7466.44
120	6613.84	6108.01	7923.24			9815.82	9165.01	8375.44			9541.76	11077.8	9242.61			8624.62	9835.36	11849.3			10797.2	9702.88	11831.1			10140.1	12079.9	10789			11901.3	8627.81	11282.4			9903.83	10737.1	10086.8			8794.83	9877.75	9649			10261.1	11470.9	10802
140	8669.96	7470.8	10390.5			12308.2	11857.7	10842.7			12346.4	13290.9	11696.7			11396.5	13021	14064.6			11964.6	12095.4	13082.9			12608.9	12978.2	12709.9			14273.7	11458.7	14090.6			12685.8	13311.7	12677.4			11222.5	12312.1	11895.7			12656.4	13944.7	13164.6
160	10723.6	9588.82	12897			14715.4	14395.1	13250.2			14970.5	14970.2	13808			14005.9	15167.9	15765.8			13933.6	14592.7	15063.5			14922	14617.7	14500.2			16230.8	14212.8	16458.1			15350.7	15429.7	14908.7			13618.2	14743.6	13804.9			14917.5	16150.3	15454.1
180	12117.8	11106.1	14696.4			16144.5	16041.2	14644.4			16725.2	15697.4	15021.6			15725.3	17078.3	16629			14788.9	16132.5	16017.5			16151.5	15442.2	15358.2			17192.5	16081.4	17826.9			17099.1	16713.9	16322.2			15031.6	16232.5	14933			16275.8	17381.2	16777.6
200	12902.5	12209.8	16001.9			16782.9	17072.8	15584			17598.8	16066.5	15595.9			16474.4	18167.7	17006.9			15077.1	16838.1	16506.1			16790.6	15710.7	15841.7			17418.6	17314.2	18580.6			18044.6	17251.8	17061.8			15683.8	17012.6	15576			16919.1	18100.3	17574.3
220	13472.4	13168.3	17023.1			17291.3	17862.1	16106			18381.5	16300.4	16116.8			17200.6	19051.2	17276.5			15381.7	17485	16971.4			17141.4	16005.2	16166.2			17817.5	18291.2	19181.3			18812.6	17829.6	17500.2			16335.6	17662.6	16009.6			17484.5	18649	18103
240	13917.7	13824.1	17595.5			17629.9	18236.5	16205.6			18844	16482.5	16226.6			17510.1	19478.9	17466.3			15518.7	17739.4	17098.7			17380.1	16068.8	16240.8			17925.5	18838.1	19443.1			19317.6	17988.1	17691.9			16618.5	18009.3	16209.6			17733	18846.5	18372.7
260	14189.4	14305.8	17997.3			17803	18552.7	15963.1			19095.8	16479.7	16394.4			17714	19759.4	17521.6			15722.7	18068.5	17035.5			17387.5	15969.3	16193.4			17929.7	19249.4	19563.1			19691.7	18018.2	17889.6			17003.9	18411.7	16285			17944	18925.7	18430.9
280	14107.7	14330.6	18140.8			17692.4	18486.5	15773.8			18995	16364.3	16151.5			17474.2	19792.1	17321.1			15417.7	17965.8	16948.9			17162.5	15859.2	16135.2			17633.7	19373.1	19467.6			19682.8	17923.4	17749.8			16838.3	18279.7	16131.2			17867	18836.7	18475.8
300	14243	14527.7	18248			17796.3	18619.4	15624.2			19254.8	16359.3	16220.5			17449.6	19810.5	17452			15630	18106.3	17064			17102.7	15780.2	16066.3			17850.2	19468.4	19673.7			19852.9	18010.9	17732			17039.2	18539.3	16185.9			17956.1	18922.7	18398.8
320	14470.4	14420.4	18423.7			17729.3	18637.8	15504.9			19392.2	16417.5	16374.6			17369.9	19834.4	17409			15849.1	17970.9	17077			16909.6	15799.3	16030			18029.9	19659.6	20063.6			19982.6	17981.9	17594.6			17355.9	18398.9	16191.3			17964.3	19106.4	18455
3397:3315o w/ 3263/64	3397:3315o w/3268/69	3397:3315o w/ 3273/74	3397:3315o w/ 3283/84			3397:3315o w/ 3303/04	3397:3315o w/3308/09	3397:3315o w/ 3313/14			3397:3315o w/ 3323/24	3397:3315o w/ 3338/39	3397:3315o w/3343/44			3397:3315o w/3318/19 (Correct flanks)	3397:3315o
15771.5	17290.7	17394.8	18204.4			16965.7	16246.3	19251.1			18519.7	17315.4	18508.6			603.202	19402.3
3396:3310o	3396:3310o w/ 3313/14 (Correct flanks)	3396:3310o w/ 3263/64	3396:3310o w/3268/69	3396:3310o w/ 3273/74	3396:3310o w/ 3283/84	3396:3310o w/ 3303/04	3396:3310o w/3308/09	3396:3310o w/ 3318/19	3396:3310o w/ 3323/24	3396:3310o w/ 3338/39	3396:3310o w/3343/44
No inputs	Matching Inputs	Mismatching inputs a	Mismatching b	Mismatching c	Mismatching d	Mismatching e	Mismatching f	Mismatching g	Mismatching h	Mismatching i	Mismatching j
43095.6	984.377	42899.8	44993.7	41282.3	43529.4	41181.3	44282.5	42752.8	47298.9	37153.6	40821.4	Average
43914.7	1062.69	39324.6	44612.9	43667.2	46649.5	43880.2	45811.6	41207.7	48037.8	40122.3	34525.5	Replicate 1
39652.7	913.584	41981.3	44586.6	39165.1	42274.1	39235.9	47786.9	44297.9	**	39866.1	41688.9	Replicate 2
45719.4	976.859	47393.4	45781.6	41014.7	41664.7	40427.9	39249	**	46560	31472.5	46249.8	Replicate 3
** #Sat= when the fluorescence signal was saturated. This data point for a replicate can be found earlier in the spreadsheet, but is left blank here so that the replicate point on the graph doesn't show zero. The Average was accordingly caculated with data from the two remaining replicates.
[truncated: 11 more columns]

## Sheet: 1m-Heatmap
	Endpoints taken of all gate template and input experiments. Kinetic data can be found in SI9_Orthogonality Data
		3263/3264	3268/3269	3273/3274	3283/3284	3293/3294	3303/3304	3313/3314	3323/3324	No inputs
	3386	169.067	29920.3	40704.9	29042.6	29592.8	30071.5	30611.6	31860.9	34315.3
	3387	18432.6	287.908	17660.1	20932.1	21242.7	23898.7	19781	20984.6	20636
	3388	19244	13292	202.881	18810.4	35413.4	19936.3	20567.3	37422.3	18663.8
	3390	42543.7	31088.7	39678.9	4426.46	42583.2	39425.4	38595.6	42282.8	42118.7
	3392	44447.6	38126.7	39115.9	39465.6	448.678	28614.4	39596.1	40034.8	42773.1
	3394	7914.25	9346.35	8638.04	8007.21	8342.65	87.228	9855.31	8780.98	9199.41
	3396	46077.6	47028.9	45890.2	47045.4	51960.2	44919.3	1213.58	50060.6	47711.8
	3398	7418.31	6543.72	7674.01	6061.09	7197.91	7093.49	9964.48	59.6243	7334.06
Heat map is conditionally formatted. The formula of the values is (non-matching input fluorescence avg / no input fluorescence avg) * 100.
		a	b	c	d	e	f	g	h	No inputs
		3263/3264	3268/3269	3273/3274	3283/3284	3293/3294	3303/3304	3313/3314	3323/3324	No inputs						a	b	c	d	e	f	g	h	No inputs
A	3386	0.492687	87.1922	118.62	84.6346	86.2378	87.633	89.2069	92.8475	100					A	0.492687	87.1922	118.62	84.6346	86.2378	87.633	89.2069	92.8475	100
B	3387	89.3227	1.39517	85.5791	101.435	102.94	115.811	95.8568	101.689	100					B	89.3227	1.39517	85.5791	101.435	102.94	115.811	95.8568	101.689	100
C	3388	103.108	71.2182	1.08703	100.785	189.744	106.818	110.199	200.508	100					C	103.108	71.2182	1.08703	100.785	189.744	106.818	110.199	200.508	100
D	3390	101.009	73.812	94.2072	10.5095	101.103	93.6055	91.6353	100.39	100					D	101.009	73.812	94.2072	10.5095	101.103	93.6055	91.6353	100.39	100
E	3392	103.915	89.137	91.4499	92.2673	1.04897	66.8982	92.5725	93.5981	100					E	103.915	89.137	91.4499	92.2673	1.04897	66.8982	92.5725	93.5981	100
F	3394	86.03	101.597	93.8978	87.0405	90.6868	0.948191	107.13	95.4515	100					F	86.03	101.597	93.8978	87.0405	90.6868	0.948191	107.13	95.4515	100
G	3396	96.5748	98.5687	96.182	98.6033	108.904	94.1471	2.54355	104.923	100					G	96.5748	98.5687	96.182	98.6033	108.904	94.1471	2.54355	104.923	100
H	3398	101.149	89.2237	104.635	82.643	98.1436	96.7197	135.866	0.812978	100					H	101.149	89.2237	104.635	82.643	98.1436	96.7197	135.866	0.812978	100
															No	1	2	3	4	5	6	7	8	9	Full
															hybridization										Hybridization

## Sheet: 3F-NOR
		3941 + 2782					3941 + 2782 + 3942					3941 + 2782 + 3943					3941 + 2782 + 3942 + 3943
	A1	No inputs					Input 1					Input 2					Input 1 + 2					A6				A7	A8	A9	A10	A11	A12	B1	B2	B3	B4	B5	B6	B7	B8	B9	B10	B11	B12	C1	C2	C3	C4	C5	C6
Time (30 minute increments)	Fluorescein				Average	SEM				Average	SEM				Average					Average	SEM	raw Broccoli			Average	Water	Empty Well		average	1B/3B 2ul (0)			Average	SEM	2b/4b 2ul (1)			Average
0	2493.82	105.863	107.938	105.647	106.483	0.730333	102.284	111.256	109.645	107.728	2.76161	111.623	105.322	107.15	108.032	1.8716	101.327	105.634	89.494	98.8183	4.82511	305.999			305.999	101.36			101.36				#DIV/0!		99.221			99.221
30	2256.08	1017.93	402.43	1449.95	956.767	303.934	79.386	86.773	84.15	83.4363	2.16209	86.432	83.086	85.133	84.8837	0.973919	80.264	83.369	70.287	77.9733	3.94631	5855.92			5855.92	77.771			77.771				#DIV/0!		1809.92			1809.92
60	2275.75	3786.21	1744.67	5776.05	3768.98	1163.79	83.984	89.512	82.168	85.2213	2.20846	93.418	89.89	91.346	91.5513	1.02361	78.862	83.596	69.85	77.436	4.03168	15123.9			15123.9	78.958			78.958				#DIV/0!		7508.65			7508.65
90	2357.31	7186.39	4013.18	12217.2	7805.6	2388.45	80.386	97.561	84.814	87.587	5.14821	114.921	111.262	106.544	110.909	2.42466	80.738	83.653	73.823	79.4047	2.91494	24945			24945	77.331			77.331				#DIV/0!		12668.1			12668.1
120	2350.03	14609.7	8969.31	19006.1	14195	2904.77	83.073	109.352	87.193	93.206	8.16014	142.807	159.329	142.447	148.194	5.5683	79.839	80.862	74.115	78.272	2.09937	35119.3			35119.3	78.969			78.969				#DIV/0!		14740.6			14740.6
150	2364.89	20338.4	15328.5	23851.7	19839.6	2473.04	82.538	120.016	87.582	96.712	11.7426	214.399	210.018	201.581	208.666	3.76148	75.766	78.771	69.845	74.794	2.62215	41037.3			41037.3	78.033			78.033				#DIV/0!		15342.2			15342.2
180	2345.39	24648.3	21000.7	27272.1	24307	1818.43	84.363	127.576	92.469	101.469	13.2614	293.619	260.698	266.592	273.636	10.1352	72.354	79.748	68.799	73.6337	3.22482	45781.9			45781.9	73.705			73.705				#DIV/0!		13639.3			13639.3
210	2343.27	27511.7	25357.6	29665.5	27511.6	1243.58	81.427	136.404	91.825	103.219	16.862	365.854	306.669	333.975	335.499	17.1022	73.38	75.261	65.774	71.4717	2.90012	48809			48809	77.598			77.598				#DIV/0!		13460.6			13460.6
240	2358.84	29739.2	28785.6	31445	29990	777.859	82.254	144.546	98.893	108.564	18.621	433.359	337.865	395.604	388.943	27.7672	70.355	75.864	65.661	70.6267	2.94848	51866.3			51866.3	78.488			78.488				#DIV/0!		13344.1			13344.1
270	2363.62	30806.2	30935.9	31972.4	31238.1	369.018	83.442	158.353	100.028	113.941	22.7163	499.131	377.834	438.511	438.492	35.0154	72.719	73.221	65.506	70.482	2.49222	#Sat			#DIV/0!	76.016			76.016				#DIV/0!		14132			14132
300	2379.81	31584.8	32126.9	32278.1	31996.6	210.477	81.979	172.832	103.258	119.356	27.4344	542.363	404.91	483.607	476.96	39.8182	72.356	76.295	67.526	72.059	2.53574	#Sat			#DIV/0!	77.197			77.197				#DIV/0!		13495			13495
Endpoint measurement
	Average	Replicate 1	Replicate 2	Replicate 3
Input 1+2	72.059	72.356	76.295	67.526
Input 1	119.356	81.979	172.832	103.258
Input 2	476.96	542.363	404.91	483.607
No Inputs	31996.6	31584.8	32126.9	32278.1
	Found in data file "220624_NAND-NOR-AND_re-do-leftover-data"
[truncated: 42 more columns]

## Sheet: 3C-NOT
Endpoint measurement	Using raw data from 111821- NOT, NOR, and NAND-Pepper gates in OneNote
	NOT, no input (1)	NOT, input (0)
				1uM Fluorescein			Average	Replicate 1	Replicate 2	Replicate 3
						Input	1019.02	1086.38	1022.65	948.028		No input	19359.8	20103	19561.1	18415.5
Replicate 1	20103	1086.38		2025.49		No input	19359.8	20103	19561.1	18415.5		Input	1019.02	1086.38	1022.65	948.028
Replicate 2	19561.1	1022.65
Replicate 3	18415.5	948.028
Average	19359.8	1019.02		2025.49
SD	861.561	69.2489		#DIV/0!
SEM	497.423	39.9809		#DIV/0!
	Original Datasheet found in "220330_NOT-NOR-2"

## Sheet: 4C-AND
Kinetic measurement		4121					4122					4121 + 4122					neither input
	A1	Input 1					Input 2					input 1+2					no inputs					A6				A7	A8	A9	A10	A11	A12	B1	B2	B3	B4	B5	B6	B7	B8	B9	B10	B11	B12	C1	C2	C3	C4	C5	C6
Time (30 minute increments)	Fluorescein				Average	SEM				Average	SEM				Average					Average	SEM	raw Broccoli			Average	Water	Empty Well		average	1B/3B 2ul (0)			Average	SEM	2b/4b 2ul (1)			Average
0	2493.82	97.308	98.991	94.073	96.7907	1.44308	95	99.132	97.438	97.19	1.19923	106.637	109.108	109.54	108.428	0.904307	98.523	104.674	103.024	102.074	1.83812	305.999			305.999	101.36			101.36				#DIV/0!		99.221			99.221
30	2256.08	73.307	72.843	75.875	74.0083	0.942896	74.774	82.705	78.463	78.6473	2.29134	1268.52	742.442	472.182	827.716	233.805	78.107	79.935	86.604	81.5487	2.58216	5855.92			5855.92	77.771			77.771				#DIV/0!		1809.92			1809.92
60	2275.75	75.39	70.828	92.868	79.6953	6.7167	73.044	91.933	87.64	84.2057	5.71678	6273.59	4033.63	2535.4	4280.87	1086.18	77.23	82.483	84.36	81.3577	2.13378	15123.9			15123.9	78.958			78.958				#DIV/0!		7508.65			7508.65
90	2357.31	71.698	69.613	120.446	87.2523	16.6077	76.371	110.174	110.243	98.9293	11.2792	10656.6	8732.42	6556.06	8648.35	1184.46	78.618	78.881	84.221	80.5733	1.82541	24945			24945	77.331			77.331				#DIV/0!		12668.1			12668.1
120	2350.03	70.718	70.536	153.688	98.314	27.687	81.635	133.732	124.24	113.202	16.0197	10687.2	11430.1	10679.5	10932.3	248.933	75.353	87.599	84.986	82.646	3.7237	35119.3			35119.3	78.969			78.969				#DIV/0!		14740.6			14740.6
150	2364.89	70.218	67.722	184.468	107.469	38.5061	88.739	154.614	139.139	127.497	19.8874	8933.76	10438.7	11641.6	10338	783.309	82.046	82.828	79.962	81.612	0.855328	41037.3			41037.3	78.033			78.033				#DIV/0!		15342.2			15342.2
180	2345.39	73.367	67.567	226.473	122.469	52.0289	110.548	176.597	154.527	147.224	19.4132	8383.91	9334.95	10641.1	9453.31	654.272	81.423	83.251	84.335	83.003	0.849718	45781.9			45781.9	73.705			73.705				#DIV/0!		13639.3			13639.3
210	2343.27	68.174	75.394	282.097	141.888	70.1353	113.829	195.931	170.15	159.97	24.2412	8164.64	8779.56	9699.22	8881.14	445.899	77.73	81.342	80.934	80.002	1.14209	48809			48809	77.598			77.598				#DIV/0!		13460.6			13460.6
240	2358.84	69.327	73.293	340.438	161.019	89.7166	121.723	228.821	187.609	179.384	31.1888	8086.32	8425.77	9210.65	8574.25	332.95	76.644	81.662	82.091	80.1323	1.74856	51866.3			51866.3	78.488			78.488				#DIV/0!		13344.1			13344.1
270	2363.62	67.412	66.937	393.887	176.079	108.904	126.376	251.572	211.618	196.522	36.9208	7949.79	8136.35	8545.75	8210.63	176	76.439	76.059	81.53	78.0093	1.76375	#Sat			#DIV/0!	76.016			76.016				#DIV/0!		14132			14132
300	2379.81	64.843	65.867	443.269	191.326	125.972	134.111	276.427	229.798	213.445	41.8888	7886.76	7949.73	8287.1	8041.19	124.289	77.691	79.735	80.532	79.3193	0.84605	#Sat			#DIV/0!	77.197			77.197				#DIV/0!		13495			13495
	Average	Replicate 1	Replicate 2	Replicate 3
Input 1+2	8041.19	7886.76	7949.73	8287.1
Input 1	191.326	64.843	65.867	443.269
Input 2	213.445	134.111	276.427	229.798
No inputs	79.3193	77.691	79.735	80.532
Found in data file "220624_NAND-NOR-AND_re-do-leftover-data"
[truncated: 42 more columns]

[truncated: 4 more sheets: 4F-OR, 5F-NAND1, 5H-NAND2, 5J-NAND3]
